# Supplementary material for: Identification of KRAS mutation-associated gut microbiota in colorectal cancer and construction of predictive machine learning model
Source: Microbiol Spectr. 2024 Apr 4;12(5):e02720-23. doi: 10.1128/spectrum.02720-23 (PMC11064510; doi:10.1128/spectrum.02720-23)
Supplement: Table S1 — KRAS mutation-associated differentially expressed genes. [file spectrum.02720-23-s0005.xlsx]

## Sheet: Sheet1
Supplementary Table 1. KRAS mutation-associated differentially expressed genes
Genes	logFC	P Value	FDR	Lable
L1CAM	5.45886	6.01e-13	8.98e-09	up
AL136295.1	-11.1035	3.4e-11	2.54e-07	down
SIM2	5.17625	4.36e-10	2.17e-06	up
SLC6A19	8.63546	6.11e-10	2.28e-06	up
MT1G	3.41939	3.18e-09	9.51e-06	up
DUOXA2	-5.6361	3.26e-08	8.12e-05	down
MUC16	5.13629	9.72e-08	0.000207501	up
DSG3	7.1923	1.31e-07	0.000244563	up
GRIN2D	3.35523	3.6e-07	0.000597167	up
STC2	4.45599	4.72e-07	0.000691439	up
CNTNAP2	3.64071	5.09e-07	0.000691439	up
CADPS	3.0574	7.96e-07	0.000991732	up
KLK6	5.97721	9.54e-07	0.00101331	up
IGLC7	-5.20199	9.91e-07	0.00101331	down
CXCL10	5.45409	1.02e-06	0.00101331	up
DUOX2	-4.47436	1.16e-06	0.00108778	down
MYEOV	3.54317	1.29e-06	0.00113774	up
TNFRSF19	4.80945	1.63e-06	0.00135477	up
KLK10	4.30285	2.76e-06	0.00217423	up
SPP1	3.42813	4.05e-06	0.00302722	up
REPIN1	-2.75588	5.28e-06	0.00375824	down
APOC4-APOC2	5.66866	7.42e-06	0.0047622	up
STON1-GTF2A1L	5.88471	7.5e-06	0.0047622	up
AHNAK2	2.61894	7.65e-06	0.0047622	up
DKK1	6.70254	8.39e-06	0.00482975	up
DMBT1	-4.58867	8.62e-06	0.00482975	down
CST1	5.26694	8.72e-06	0.00482975	up
RAB31	3.30973	1.27e-05	0.00675511	up
PCSK1N	5.03	1.52e-05	0.00761359	up
METTL27	-3.98512	1.53e-05	0.00761359	down
NELL2	3.69016	1.9e-05	0.00916338	up
GREM1	3.12962	2.33e-05	0.0105989	up
KIAA1549L	4.0386	2.34e-05	0.0105989	up
MUC1	-2.54548	2.45e-05	0.01075	down
CXCL11	5.78432	2.76e-05	0.0115156	up
CXCL9	3.46268	2.77e-05	0.0115156	up
TENM3	3.95852	3.32e-05	0.0134076	up
OLFM4	-4.45669	3.41e-05	0.0134096	down
NPTXR	3.5586	3.5e-05	0.0134212	up
TSPOAP1	-4.27539	3.94e-05	0.0142707	down
HYDIN	5.7655	4e-05	0.0142707	up
FRAS1	2.64118	4.01e-05	0.0142707	up
MT1H	4.09525	4.34e-05	0.0151015	up
SELE	3.39191	4.47e-05	0.0151741	up
GCG	4.82759	4.91e-05	0.0163225	up
NAV3	3.66412	5.3e-05	0.0172122	up
CDR1	2.95114	5.52e-05	0.0175574	up
KIF26B	3.2349	5.65e-05	0.0176053	up
PLPP4	5.55475	6.45e-05	0.0196646	up
IDO1	4.5726	6.74e-05	0.0201411	up
POSTN	2.62749	6.9e-05	0.0202152	up
VWA2	-2.73095	7.26e-05	0.0208665	down
WISP2	5.15325	7.48e-05	0.0210932	up
C17orf97	-3.13383	7.76e-05	0.0214701	down
LCN2	-4.01831	8.93e-05	0.024272	down
ACTL8	4.76294	9.24e-05	0.0246691	up
UBD	4.10234	9.71e-05	0.0246691	up
PDZK1IP1	-2.41986	9.73e-05	0.0246691	down
LAMA2	2.46648	9.74e-05	0.0246691	up
FOSL1	3.07508	0.000102492	0.0255343	up
CRABP2	4.11713	0.000108727	0.0264069	up
C3orf67	-3.16062	0.000109528	0.0264069	down
IGLV1-36	-4.61811	0.000119922	0.0284457	down
TNFRSF6B	-2.733	0.000121791	0.0284457	down
C9orf131	-4.01239	0.000142015	0.032659	down
AC011511.4	4.85115	0.00014704	0.0333023	up
FAP	3.33451	0.000152642	0.0340551	up
TCN1	-4.54595	0.000168812	0.0371089	down
PLXNA4	2.62135	0.000175757	0.03786	up
GRM8	-2.62106	0.000177295	0.03786	down
CPE	2.18015	0.000182287	0.0383777	up
MUC17	3.3356	0.000185017	0.0384116	up
INHBA	2.16172	0.000206283	0.04224	up
SRCIN1	-3.60603	0.000231375	0.0467377	down
XDH	-2.31009	0.000236046	0.0470455	down
EFEMP1	2.05953	0.00024595	0.0483745	up
CACNG4	4.19018	0.000256968	0.0498852	up
PLA2G4D	-4.73656	0.000266342	0.0506402	normal
CCL21	2.9985	0.000267633	0.0506402	normal
SULF1	2.43893	0.000277817	0.0519101	normal
PRUNE2	-2.36433	0.000295006	0.0544414	normal
CXCL2	-1.96527	0.000326555	0.0595286	normal
SPTSSB	4.93111	0.000337456	0.0607746	normal
NPR3	4.27367	0.000345795	0.061535	normal
PRRX1	2.84044	0.000366219	0.0644029	normal
EDAR	2.85792	0.000389232	0.067654	normal
PPP1R14C	-2.69901	0.000399306	0.0686071	normal
HOMER1	2.75839	0.000413031	0.070159	normal
LUM	2.13563	0.00043668	0.0733427	normal
SPINK1	-2.03028	0.000458054	0.0760776	normal
C10orf99	-1.99134	0.000469583	0.0771354	normal
MT1F	2.53383	0.000497137	0.0806874	normal
CCL3L1	4.0839	0.000506406	0.0806874	normal
F13A1	2.51129	0.0005074	0.0806874	normal
OGDHL	-3.35772	0.000532903	0.0819072	normal
TMEM178B	4.0265	0.000541576	0.0819072	normal
BAIAP2L1	-1.92821	0.000545018	0.0819072	normal
GAL	3.40362	0.000549963	0.0819072	normal
TRIP6	-2.03351	0.000553538	0.0819072	normal
CCL18	3.68091	0.000565779	0.0819072	normal
RBP1	3.02065	0.000578305	0.0819072	normal
WSCD1	-2.48457	0.000580946	0.0819072	normal
UBE2F-SCLY	4.27856	0.000583283	0.0819072	normal
GREM2	2.55605	0.000588648	0.0819072	normal
H2AFY2	2.53124	0.000591611	0.0819072	normal
DKK2	4.47753	0.000598457	0.0819072	normal
FREM1	3.13464	0.000601881	0.0819072	normal
TPH1	3.68344	0.000604837	0.0819072	normal
PLCB1	2.37151	0.000605476	0.0819072	normal
IGHV3-43	-3.1586	0.000605708	0.0819072	normal
KRT86	3.87219	0.000616733	0.0819072	normal
FN1	2.8688	0.000617276	0.0819072	normal
BMPER	-3.4697	0.00061918	0.0819072	normal
TMEM63C	-2.98792	0.000643733	0.083828	normal
MGP	2.65532	0.000644917	0.083828	normal
CCDC88B	-1.93396	0.000655839	0.0840841	normal
QPCT	-2.57931	0.000658138	0.0840841	normal
GP2	4.42722	0.000699128	0.08844	normal
NRP2	2.12435	0.000704065	0.08844	normal
OSBPL6	3.40094	0.000728172	0.0899755	normal
AUTS2	-1.79908	0.000728327	0.0899755	normal
SERPINB5	2.18966	0.000779176	0.0954682	normal
RELN	2.81309	0.000791318	0.0958654	normal
HIF3A	-4.08246	0.000795244	0.0958654	normal
C2CD4A	-2.22067	0.000819366	0.0979831	normal
NTM	2.76762	0.000870531	0.103275	normal
TRPM3	4.03174	0.000910651	0.107184	normal
BEX3	2.22523	0.000941969	0.109433	normal
CCDC80	2.50702	0.0009444	0.109433	normal
THAP3	-2.00816	0.000958235	0.110182	normal
TAS1R3	-2.83101	0.00097716	0.110327	normal
SFRP1	3.92642	0.000984652	0.110327	normal
SLC2A3	2.0967	0.000986437	0.110327	normal
ASCL5	4.17917	0.000989015	0.110327	normal
DUOX1	-2.094	0.00100208	0.110957	normal
IFI44L	3.46258	0.00108393	0.119137	normal
TBX10	3.50372	0.00110377	0.120431	normal
GFRA3	3.95365	0.00113562	0.123009	normal
COL27A1	1.94799	0.00115763	0.124408	normal
NPDC1	-1.75775	0.00116518	0.124408	normal
B3GNT7	2.5865	0.00121444	0.128231	normal
GNLY	3.30859	0.00122119	0.128231	normal
FBLN2	2.18834	0.00122673	0.128231	normal
GOLGA7B	2.79824	0.00127443	0.131418	normal
FAM189A1	-2.39919	0.00127693	0.131418	normal
SMOC1	2.84055	0.00128525	0.131418	normal
SOD3	-2.1727	0.00129238	0.131418	normal
AC006486.1	-3.63801	0.00131352	0.13144	normal
CD177	3.67381	0.00133747	0.13144	normal
TOMM6	3.29107	0.00134099	0.13144	normal
SFRP2	5.25745	0.00134996	0.13144	normal
RPL39	1.76574	0.00135133	0.13144	normal
PTGIS	2.77456	0.00135814	0.13144	normal
FOXE3	-3.40348	0.00136046	0.13144	normal
CILP	3.55381	0.00136294	0.13144	normal
STK33	3.96738	0.00137517	0.131769	normal
VCAN	1.97925	0.00141871	0.135076	normal
CHGA	2.85384	0.00143779	0.136025	normal
BMP7	2.2211	0.00147711	0.138867	normal
TGFB3	2.71094	0.00151917	0.141212	normal
UPK3B	-3.046	0.00152696	0.141212	normal
HMCN1	1.93417	0.00153434	0.141212	normal
LRRIQ4	-3.90291	0.00153984	0.141212	normal
FLNC	1.92403	0.00157542	0.143594	normal
THBS2	2.94402	0.00160262	0.14394	normal
SLC6A14	-2.44121	0.00160461	0.14394	normal
ADAMTS4	2.47615	0.00161407	0.14394	normal
ASRGL1	-2.25852	0.00162082	0.14394	normal
OLR1	4.46793	0.00162736	0.14394	normal
ENPP3	-2.42127	0.00166684	0.146564	normal
CA1	3.76682	0.00171354	0.147657	normal
AMIGO2	2.32175	0.00171515	0.147657	normal
SI	2.53788	0.00171747	0.147657	normal
HOPX	3.00804	0.00171878	0.147657	normal
FUT1	2.81414	0.0017834	0.152112	normal
PCDH17	1.96086	0.00179099	0.152112	normal
ANOS1	2.38176	0.00180256	0.15223	normal
FLRT2	2.33638	0.0018352	0.154116	normal
NUPR1	1.69969	0.00189129	0.157939	normal
ISG15	2.33504	0.00191677	0.159177	normal
CD109	2.66503	0.00194738	0.160826	normal
CLDN2	4.31413	0.00198818	0.163293	normal
MT1X	2.07053	0.00201405	0.164514	normal
KLK7	3.81731	0.00206639	0.167872	normal
SCAMP5	-2.40602	0.00208837	0.167924	normal
FABP5	1.68882	0.00208951	0.167924	normal
FAM84A	-1.80659	0.00210486	0.168253	normal
GJB1	1.88996	0.00212208	0.16851	normal
PCK1	2.58315	0.00213062	0.16851	normal
UCHL1	3.62756	0.00215356	0.169428	normal
MT1M	2.59203	0.00220325	0.170471	normal
DPT	3.59918	0.00222794	0.170471	normal
SORCS1	4.26296	0.00223129	0.170471	normal
PSAT1	2.41211	0.00223266	0.170471	normal
B3GAT2	3.29337	0.00223924	0.170471	normal
DSC3	3.75819	0.00224222	0.170471	normal
TAS2R38	-3.73439	0.00224664	0.170471	normal
RASSF9	3.42651	0.00227619	0.171841	normal
FNDC1	2.21539	0.00230491	0.172917	normal
DUOXA1	-3.62372	0.00232095	0.172917	normal
PLXNB3	2.59295	0.00232515	0.172917	normal
DEFA5	-3.73074	0.00233921	0.173101	normal
OSR2	3.28109	0.00240066	0.175534	normal
PCDHGA10	-2.15781	0.00240475	0.175534	normal
GPR78	4.0628	0.00240731	0.175534	normal
SCTR	-3.75145	0.00243639	0.176641	normal
CTHRC1	2.53717	0.00244612	0.176641	normal
CCL20	-3.14626	0.00246933	0.177459	normal
L1TD1	-2.9047	0.00250399	0.179089	normal
LRIT2	-3.41167	0.00255646	0.181971	normal
ASPG	-1.9564	0.00261777	0.184671	normal
FOXC1	2.42808	0.0026191	0.184671	normal
AIFM3	-1.70743	0.00264694	0.185758	normal
RGPD1	2.72211	0.00269947	0.188559	normal
PF4	-3.06399	0.00275209	0.191341	normal
GPNMB	2.15558	0.00278423	0.192431	normal
PMP22	1.83073	0.00279352	0.192431	normal
SLC28A2	3.1459	0.00282658	0.193815	normal
KCNJ12	2.97908	0.00286104	0.195282	normal
SLC6A7	-2.13115	0.00290553	0.197418	normal
ELOVL5	1.85049	0.0029232	0.197719	normal
SRPX	3.06763	0.00296878	0.199898	normal
CTSG	3.3058	0.00301089	0.201824	normal
ACSL4	1.68919	0.00310521	0.20685	normal
DEGS2	-1.61516	0.00311354	0.20685	normal
CLC	2.94808	0.00317365	0.20991	normal
NMU	3.53862	0.00319187	0.210126	normal
SPINK4	2.2453	0.00320503	0.210126	normal
FOXD2	-2.02264	0.0032242	0.21046	normal
NLRP2	2.67494	0.00324031	0.210592	normal
NPY4R	-1.96596	0.00326319	0.211161	normal
ARL4C	1.86707	0.00329796	0.212146	normal
RGN	3.54298	0.00331771	0.212146	normal
COL12A1	1.9185	0.003321	0.212146	normal
ADRA2A	-2.09792	0.0033472	0.21291	normal
NOXA1	-1.63925	0.00336993	0.213345	normal
CES1	2.37533	0.00338257	0.213345	normal
DCN	1.78389	0.00341391	0.214417	normal
BEX2	3.35793	0.00355293	0.222214	normal
DMRT2	-2.70855	0.00359026	0.223322	normal
HSPH1	1.60706	0.00360052	0.223322	normal
COL10A1	2.13947	0.00363492	0.224524	normal
DCHS2	2.87002	0.00365568	0.224877	normal
C4BPA	-2.94811	0.00367667	0.225223	normal
CXCL1	-1.54785	0.00369675	0.225223	normal
COL9A2	-1.77323	0.0037065	0.225223	normal
TMEM47	2.02206	0.00373346	0.225943	normal
SLIT2	2.41585	0.00378132	0.227916	normal
PRNP	1.70381	0.00383072	0.229966	normal
CHI3L1	2.35333	0.00385799	0.230025	normal
HLA-DQB1	3.65587	0.00386248	0.230025	normal
WWC2	1.91902	0.00390097	0.231396	normal
FCAMR	-2.84344	0.00404919	0.239238	normal
CCDC106	-2.46818	0.00407621	0.239887	normal
ZBTB33	1.79145	0.0040927	0.239912	normal
LTK	-2.74247	0.00422037	0.245887	normal
GLIS2	1.76713	0.00422752	0.245887	normal
ZNF90	3.22448	0.00425892	0.246035	normal
EGR2	2.59481	0.00426299	0.246035	normal
CHRDL1	3.02412	0.0043456	0.249057	normal
ANTXR1	1.62208	0.00436967	0.249057	normal
SOX12	-2.09154	0.00438255	0.249057	normal
ALDH1A2	-3.88819	0.00439117	0.249057	normal
ZNF775	-2.19726	0.00441146	0.249057	normal
IGKV1-8	-3.37992	0.00441531	0.249057	normal
CCDC17	-2.56749	0.00443275	0.249101	normal
NRXN1	3.18813	0.00455426	0.25497	normal
DUSP3	2.05244	0.0046231	0.256959	normal
ADAM12	2.09753	0.00462417	0.256959	normal
HOXD11	-2.91169	0.00468436	0.259209	normal
PDE9A	-1.70866	0.00470705	0.259209	normal
WARS	1.762	0.00471668	0.259209	normal
ASAP1	1.53662	0.00495256	0.271175	normal
PTPRD	-1.7672	0.00497762	0.271242	normal
CPXM1	2.04486	0.00499121	0.271242	normal
HNRNPUL2-BSCL2	-1.82349	0.00501924	0.271242	normal
AQP1	1.79225	0.00504371	0.271242	normal
PODXL	1.519	0.00507692	0.271242	normal
CALCRL	2.17761	0.00508844	0.271242	normal
MX1	2.09663	0.00511532	0.271242	normal
MMP1	2.4271	0.00511989	0.271242	normal
SELENBP1	-1.66346	0.00512555	0.271242	normal
TNFRSF11A	-1.51695	0.00515841	0.271242	normal
CFH	1.82819	0.00516481	0.271242	normal
PRKRIP1	-1.5164	0.00517152	0.271242	normal
SLIT3	1.98727	0.00520016	0.27179	normal
MEIS1	2.05764	0.00531906	0.277036	normal
MDFI	2.02341	0.0053824	0.279361	normal
CDA	2.03823	0.00543166	0.280317	normal
CDKN2A	-2.57216	0.00548043	0.280317	normal
DMTN	-1.48465	0.00548549	0.280317	normal
PYY	2.796	0.00548637	0.280317	normal
LAMA1	2.89786	0.00549457	0.280317	normal
RGPD2	2.53634	0.00555158	0.282262	normal
NR4A3	2.28364	0.00561906	0.284724	normal
CADM3	2.91972	0.00568881	0.287285	normal
CDH2	3.19116	0.00585582	0.294723	normal
CCNO	-2.05522	0.00587741	0.294817	normal
C6orf15	3.77728	0.00590155	0.295038	normal
SLC19A3	-1.97141	0.00593168	0.295556	normal
BIVM-ERCC5	-3.34642	0.00597165	0.296559	normal
RNF186	-1.86345	0.00611706	0.29984	normal
FOXH1	-2.75573	0.00611782	0.29984	normal
IGLV3-1	-2.00901	0.00612373	0.29984	normal
GALNT4	-1.62328	0.00616428	0.29984	normal
IGFN1	2.95759	0.00617224	0.29984	normal
SLC35D3	-3.90612	0.00617685	0.29984	normal
PTPN20	3.82888	0.00617813	0.29984	normal
AC135050.2	-3.72424	0.00634435	0.306805	normal
DGKG	2.78448	0.00636268	0.306805	normal
SNAI1	2.17328	0.00644007	0.308116	normal
RIPK2	1.69572	0.00644837	0.308116	normal
TMEM132C	3.05479	0.00645172	0.308116	normal
FSCN2	-2.63524	0.00650787	0.309808	normal
ADAMTS12	1.97684	0.00656612	0.311204	normal
TMEM189-UBE2V1	4.16449	0.00658721	0.311204	normal
PLTP	1.54471	0.00659966	0.311204	normal
KCNJ5	3.04242	0.00674682	0.316432	normal
FAM92A	2.16362	0.00675287	0.316432	normal
SPSB1	1.60188	0.00686118	0.320503	normal
ACTG2	1.51097	0.00696673	0.324347	normal
CARMIL3	-2.07741	0.00698688	0.324347	normal
SSUH2	3.0504	0.00703368	0.325509	normal
VGLL3	2.29531	0.00710036	0.327581	normal
TMUB1	-1.47303	0.00719375	0.329254	normal
TNFSF4	2.54558	0.00719865	0.329254	normal
SPARCL1	1.53462	0.0072027	0.329254	normal
NQO2	1.78626	0.00724361	0.329674	normal
ZG16	3.51365	0.00725722	0.329674	normal
ADIRF	1.83866	0.00727964	0.329674	normal
AL359736.1	-2.50937	0.00730012	0.329674	normal
NRIP3	3.02449	0.00736192	0.330791	normal
MAP1B	1.53861	0.00738414	0.330791	normal
C11orf80	-1.67378	0.00739124	0.330791	normal
NRN1	2.54191	0.00742126	0.331143	normal
PDX1	-2.90972	0.00745943	0.331856	normal
AMOTL1	1.57598	0.00756031	0.334858	normal
SMKR1	3.69013	0.00759013	0.334858	normal
SLC9A7	1.73248	0.00759411	0.334858	normal
RGS16	2.27384	0.00767799	0.337458	normal
GLI3	2.10318	0.00769823	0.337458	normal
CXCL12	2.00402	0.00776602	0.339434	normal
GIGYF1	-1.47255	0.00783129	0.341289	normal
WFDC2	2.03777	0.00794728	0.344324	normal
EPHX2	-1.66911	0.0079551	0.344324	normal
SLC9A6	1.78414	0.00797003	0.344324	normal
L3MBTL3	1.87375	0.00802431	0.34567	normal
BCAT1	2.18795	0.00813663	0.349501	normal
SPIRE2	-1.47976	0.00816059	0.349526	normal
EGR1	1.5776	0.00835048	0.355862	normal
LONRF2	3.53624	0.00836923	0.355862	normal
ST6GALNAC5	2.56519	0.00837994	0.355862	normal
ITGAM	2.13018	0.0084048	0.355906	normal
GEM	1.84011	0.00847954	0.358052	normal
CYP3A5	-1.91723	0.0085252	0.358052	normal
CILP2	2.91535	0.0085645	0.358052	normal
SOWAHA	-1.99372	0.00857127	0.358052	normal
LOX	1.85737	0.00857523	0.358052	normal
SLC2A14	3.15651	0.00867824	0.359268	normal
STC1	1.88227	0.00868122	0.359268	normal
ZP3	-1.75832	0.00869156	0.359268	normal
PHLDB2	1.6576	0.00870049	0.359268	normal
CASP5	-2.33882	0.00873153	0.359556	normal
PCDHGB2	2.30581	0.00878738	0.360862	normal
SLC17A4	2.0339	0.00889028	0.364088	normal
HIST1H4F	1.81288	0.00892951	0.36428	normal
KIAA0319	-3.32138	0.00894372	0.36428	normal
FHDC1	-1.58561	0.00923522	0.37418	normal
FOXP2	2.38163	0.00923686	0.37418	normal
GRIN2B	-1.3823	0.0092719	0.374585	normal
LEF1	1.80089	0.00951678	0.383442	normal
ZNF468	1.84292	0.00966372	0.388315	normal
SHISA6	-2.55869	0.0097307	0.389145	normal
PCDH9	2.65347	0.00973763	0.389145	normal
NR4A1	1.66601	0.00976247	0.389145	normal
SLC4A11	2.42628	0.00982782	0.390022	normal
GPC6	1.93477	0.00986834	0.390022	normal
EMP1	1.50128	0.0098761	0.390022	normal
TGFB2	2.38842	0.00988884	0.390022	normal
EMCN	2.43952	0.0100286	0.394352	normal
MKX	2.56319	0.0100514	0.394352	normal
SHISA3	2.84803	0.0101742	0.398125	normal
HTR4	-2.93906	0.0103427	0.403446	normal
UNC13D	-1.74953	0.010384	0.403446	normal
CNN1	1.59418	0.0103911	0.403446	normal
IGLC3	-2.14415	0.0106532	0.412391	normal
PRELID2	-1.50359	0.0106767	0.412391	normal
ATOH8	-2.10732	0.0107314	0.413434	normal
CYP51A1	-1.38345	0.0107843	0.414407	normal
SLC4A2	-1.414	0.0108773	0.414652	normal
WNT6	3.12677	0.0109048	0.414652	normal
MFAP5	2.71035	0.0109372	0.414652	normal
CLDN12	-1.85426	0.0109458	0.414652	normal
IGF2	1.3579	0.0109481	0.414652	normal
CLIC4	1.51632	0.0109571	0.414652	normal
C2CD4B	-1.82638	0.0110018	0.41529	normal
TBXAS1	-1.45965	0.0110324	0.415384	normal
LDHB	1.39639	0.0110832	0.415384	normal
GAS1	2.88413	0.0111124	0.415384	normal
LBH	1.52526	0.0111154	0.415384	normal
SYT13	-1.38099	0.0111929	0.417237	normal
ZNF521	1.81436	0.0112689	0.418738	normal
FGF7	2.25057	0.0113008	0.418738	normal
DOCK4	1.54063	0.0113355	0.418738	normal
MX2	1.90741	0.0113453	0.418738	normal
NOTUM	3.73119	0.0114391	0.420409	normal
FASTK	-1.47465	0.0114468	0.420409	normal
RAB3C	2.63883	0.0115639	0.423671	normal
AC244226.1	1.43003	0.01162	0.424684	normal
ALDH1L1	-1.83732	0.0116507	0.424769	normal
AIM2	3.13362	0.0117521	0.425536	normal
RSPO3	2.5595	0.0117578	0.425536	normal
APBB2	1.42985	0.0118146	0.425536	normal
APLNR	1.60763	0.0118504	0.425536	normal
SGCD	1.8384	0.0118714	0.425536	normal
ANKRD9	-1.40661	0.0118834	0.425536	normal
DAG1	-1.77985	0.0118931	0.425536	normal
ANGPTL2	1.4227	0.0118995	0.425536	normal
ANK2	1.93068	0.0119294	0.425588	normal
COBL	-1.33611	0.0120117	0.427502	normal
TMOD2	1.80233	0.0120721	0.427913	normal
GUCA2B	3.50225	0.0120805	0.427913	normal
SLC40A1	-1.76434	0.012151	0.429393	normal
CYP4F2	2.66084	0.0122217	0.430874	normal
HK2	-1.58789	0.0122905	0.432153	normal
CTSL	1.58913	0.0123321	0.432153	normal
HOXD10	-2.41054	0.0123447	0.432153	normal
MTHFD2	1.3689	0.0124922	0.436295	normal
BAMBI	2.31503	0.0125698	0.437119	normal
CTSK	1.74036	0.0125883	0.437119	normal
INSIG1	-1.47947	0.0126036	0.437119	normal
RSAD2	2.42392	0.0126377	0.437289	normal
UTP14A	1.45364	0.0128089	0.441282	normal
SEC16B	-1.56754	0.0128244	0.441282	normal
CXCL3	-1.38491	0.012866	0.441282	normal
HES5	-2.46759	0.0128712	0.441282	normal
ANO1	1.55482	0.0129212	0.441981	normal
KRT80	1.50834	0.0130713	0.445003	normal
SERPINF1	1.56475	0.013083	0.445003	normal
NOS2	-1.8571	0.0130988	0.445003	normal
OBSL1	1.59032	0.0132159	0.44712	normal
AGFG2	-1.36104	0.0132317	0.44712	normal
ARHGAP8	-1.36434	0.0132758	0.44712	normal
ZNF395	-1.37397	0.0132808	0.44712	normal
AOX1	2.72156	0.01335	0.448439	normal
ALDH1B1	-1.66539	0.0134324	0.448846	normal
KCNJ11	-2.5178	0.0134398	0.448846	normal
GBP5	1.91483	0.0134522	0.448846	normal
FAM83E	-1.35555	0.01352	0.450106	normal
CNTFR	2.8282	0.0135951	0.451597	normal
LY6G6C	2.83877	0.0136498	0.451641	normal
ROBO1	1.3327	0.0136568	0.451641	normal
DCLK1	2.6369	0.0138564	0.457231	normal
ERV3-1	-1.66429	0.0139326	0.458732	normal
FAM171B	2.18121	0.0140344	0.460221	normal
GPX3	1.68617	0.0140394	0.460221	normal
CAPN6	2.74503	0.0140755	0.460396	normal
TBX20	2.69702	0.0141259	0.461036	normal
MRFAP1	-1.3219	0.0142019	0.462291	normal
ADAMTS16	2.84662	0.0142262	0.462291	normal
IL1RN	2.33166	0.0143876	0.46588	normal
OAS2	1.78139	0.014399	0.46588	normal
CRYAB	1.98082	0.0144922	0.467099	normal
RSPO2	2.69011	0.0145179	0.467099	normal
AEBP1	1.6505	0.0145491	0.467099	normal
TRABD2B	2.15118	0.0145791	0.467099	normal
EGF	-2.0958	0.0145929	0.467099	normal
FSTL1	1.32591	0.0147973	0.471706	normal
PRODH	2.59711	0.0148024	0.471706	normal
ZFHX4	2.76736	0.0148315	0.471706	normal
PRELP	2.06905	0.0149378	0.474076	normal
MRC1	1.79882	0.015062	0.477007	normal
MBLAC1	-2.01721	0.0152822	0.482956	normal
CDX2	-1.54893	0.0153365	0.483146	normal
PTPN14	1.35195	0.0153532	0.483146	normal
MMP16	2.51721	0.0153852	0.483146	normal
NGFR	2.43205	0.0154875	0.48534	normal
CCL24	1.43788	0.0155851	0.485906	normal
SRMS	-2.17706	0.0155957	0.485906	normal
CCL19	2.20759	0.0156031	0.485906	normal
APOC1	2.31456	0.0156708	0.487001	normal
ACTA2	1.3484	0.0158043	0.49007	normal
MUC5AC	-3.02712	0.0158352	0.49007	normal
AK7	-2.31072	0.0158982	0.490239	normal
ADGRL4	2.00279	0.0159381	0.490239	normal
RALGAPA2	-1.31033	0.015941	0.490239	normal
SEMA3C	-1.34061	0.0159718	0.490239	normal
PLXDC2	1.56589	0.0161086	0.491855	normal
DHRS13	-2.00539	0.0161166	0.491855	normal
HCN3	-1.85724	0.0161333	0.491855	normal
HPDL	-1.98676	0.0161561	0.491855	normal
GSTA1	2.61423	0.0162992	0.494325	normal
CHGB	2.62495	0.0163094	0.494325	normal
NPTX2	2.54414	0.0163541	0.494325	normal
EPHB4	-1.31224	0.0163935	0.494325	normal
PLAGL1	-1.52214	0.0164081	0.494325	normal
PSORS1C2	2.59363	0.0164356	0.494325	normal
MSR1	1.94141	0.0164698	0.494359	normal
SYS1-DBNDD2	-2.50792	0.0166471	0.49868	normal
ELFN2	2.558	0.0168378	0.502158	normal
SLC39A1	1.30904	0.0168594	0.502158	normal
BDH1	-1.29762	0.016864	0.502158	normal
TMEM176A	-1.30532	0.0169982	0.505148	normal
RBP4	-2.16916	0.017073	0.505425	normal
MISP3	-1.49502	0.0170752	0.505425	normal
H1F0	-1.45863	0.0171436	0.506025	normal
KIF5A	2.46125	0.0171631	0.506025	normal
MMP2	1.72301	0.0172383	0.50724	normal
PRDM11	-1.57188	0.0172891	0.507734	normal
ITLN1	2.06835	0.0174013	0.510028	normal
DEPDC7	2.29113	0.0174802	0.510347	normal
MCOLN3	2.76007	0.0174804	0.510347	normal
KRT16	3.39315	0.0175147	0.510349	normal
CFTR	-1.81183	0.0175634	0.510775	normal
RAPGEF4	2.06315	0.0176896	0.51254	normal
CXCR4	1.54046	0.0176927	0.51254	normal
XPNPEP2	2.26833	0.0177613	0.512744	normal
PLA2G7	2.0142	0.0177683	0.512744	normal
MYH7B	2.59073	0.0179019	0.514771	normal
ACTC1	2.76768	0.0179805	0.514771	normal
SNPH	-2.01555	0.0180162	0.514771	normal
HOXA6	-2.09271	0.0180451	0.514771	normal
CLDN8	2.33081	0.018081	0.514771	normal
CD36	2.24869	0.0180998	0.514771	normal
BICC1	1.51419	0.0181103	0.514771	normal
SYT1	2.48225	0.0181571	0.514771	normal
MSRB3	1.90804	0.0182592	0.514771	normal
CYP4F11	-1.56426	0.0182832	0.514771	normal
SHC3	1.94368	0.0182957	0.514771	normal
PILRB	-1.2573	0.0183	0.514771	normal
TFF1	-1.72361	0.0183183	0.514771	normal
CSRP2	2.10287	0.0183364	0.514771	normal
CAPN12	-2.22025	0.0183552	0.514771	normal
SSC5D	1.48945	0.018492	0.515999	normal
LBX2	-2.21215	0.0185484	0.515999	normal
SEMA3A	1.81678	0.0185556	0.515999	normal
PADI1	2.92099	0.018557	0.515999	normal
PKD2	1.55687	0.018588	0.515999	normal
RBMS1	1.57176	0.0186261	0.515999	normal
RNF145	-1.31008	0.0186406	0.515999	normal
PLCB4	-1.46422	0.0187133	0.516666	normal
LMTK2	-1.25891	0.0187338	0.516666	normal
LAMP2	1.36194	0.018862	0.519245	normal
CYBB	1.62591	0.018897	0.51925	normal
CABP4	-2.40952	0.0189492	0.519731	normal
GABBR1	1.49098	0.0189907	0.519898	normal
TPD52L1	1.9267	0.0190788	0.519898	normal
RTL8C	1.38811	0.0190795	0.519898	normal
HLA-DQA1	2.31141	0.0191344	0.519898	normal
TNIP3	-2.22416	0.0191559	0.519898	normal
RGS1	1.57577	0.0191657	0.519898	normal
TDO2	2.20432	0.0191988	0.519898	normal
TMEM37	-1.71732	0.0193461	0.52294	normal
BIVM	2.06838	0.0195651	0.526465	normal
CASP1	-1.28247	0.0195774	0.526465	normal
ZNF385D	2.52982	0.0195822	0.526465	normal
SOWAHB	-1.45453	0.0196199	0.526532	normal
LMBR1	-1.27073	0.0197157	0.526756	normal
CCDC175	-2.41492	0.0197402	0.526756	normal
MTSS1	-1.25907	0.0197415	0.526756	normal
SLC39A8	-1.34101	0.0197692	0.526756	normal
COL22A1	2.94984	0.0198479	0.527912	normal
ASPN	1.96854	0.0200182	0.531214	normal
CDH11	1.28882	0.0200431	0.531214	normal
ICAM1	1.4463	0.0200878	0.531456	normal
NAV1	1.2711	0.020136	0.531789	normal
SPDYE2	-1.46425	0.0201917	0.53232	normal
CAMKK2	-1.25459	0.0202632	0.533264	normal
IGFBP2	1.30268	0.0203841	0.533751	normal
DTX2	-1.27295	0.0203934	0.533751	normal
RBM38	1.52063	0.0204055	0.533751	normal
C17orf51	1.65103	0.0204245	0.533751	normal
MFAP2	1.67844	0.0205457	0.535078	normal
C20orf24	1.36562	0.0205469	0.535078	normal
ZBED6CL	-1.82063	0.0206672	0.536831	normal
HLA-DOA	1.85548	0.020686	0.536831	normal
MZB1	-1.28085	0.0207759	0.538229	normal
ADAMTS1	1.4371	0.0208348	0.538822	normal
ABCA9	2.54168	0.0209476	0.540804	normal
MAB21L3	-1.97492	0.0210969	0.543718	normal
ME1	1.72864	0.0212195	0.545935	normal
TMC5	-1.53734	0.0212691	0.546271	normal
PCDHGA7	2.27769	0.0213314	0.546933	normal
ENC1	-1.23128	0.0214155	0.548148	normal
CASTOR2	-1.53641	0.0214601	0.548353	normal
GPX8	1.75471	0.0215336	0.548886	normal
NREP	1.55895	0.0215545	0.548886	normal
ADRA1B	3.16634	0.021705	0.551226	normal
COL9A3	2.49909	0.0217201	0.551226	normal
EPSTI1	1.37098	0.0219565	0.55428	normal
GADD45B	1.4462	0.0219628	0.55428	normal
GFPT2	2.26939	0.0219872	0.55428	normal
TNC	1.83112	0.0219888	0.55428	normal
HTRA1	1.58795	0.0220583	0.555097	normal
MYL9	1.40451	0.0221805	0.557233	normal
SDS	1.9729	0.0222806	0.558809	normal
PCDH20	-2.19026	0.0224484	0.562075	normal
HSPA6	1.7891	0.0225055	0.562562	normal
MME	1.81172	0.0226562	0.565383	normal
CHCHD10	-1.23681	0.0228328	0.568841	normal
DOK5	2.47469	0.0229742	0.571411	normal
KBTBD8	2.3505	0.023098	0.573114	normal
CLUH	-1.34952	0.0231611	0.573114	normal
CNIH3	2.192	0.023187	0.573114	normal
IGLV1-51	-1.7598	0.0232096	0.573114	normal
PRDM16	1.88116	0.0232894	0.573114	normal
SLC43A1	1.60711	0.0232994	0.573114	normal
ABHD11	-1.25578	0.0233396	0.573114	normal
RARRES3	1.98865	0.0233494	0.573114	normal
LMNTD2	-1.65756	0.0234067	0.57358	normal
GZMB	1.81407	0.0234817	0.574206	normal
HES2	-2.16033	0.0235325	0.574206	normal
TLL1	2.41792	0.0235475	0.574206	normal
LHFPL4	-2.47959	0.0235919	0.574351	normal
SEMA7A	1.68544	0.023806	0.578622	normal
ETV5	1.52391	0.0238974	0.579741	normal
ZNF580	-1.37849	0.0239296	0.579741	normal
CGN	-1.30152	0.023998	0.580455	normal
TAGLN	1.32519	0.0240726	0.581291	normal
RNMT	-1.49419	0.0241609	0.581291	normal
EDNRA	1.68776	0.0241699	0.581291	normal
MMP15	-1.25703	0.0241881	0.581291	normal
MAOB	1.84921	0.0243694	0.584708	normal
WHRN	1.5641	0.0245075	0.587079	normal
NPL	1.76149	0.0245542	0.587258	normal
ABI3BP	2.10662	0.0246086	0.587618	normal
FAM3D	-1.63733	0.0247138	0.589189	normal
HERC6	1.5477	0.0249162	0.593069	normal
CDYL2	1.4232	0.0250095	0.594344	normal
PIGZ	-1.3017	0.0251005	0.594939	normal
PROS1	1.55589	0.0251142	0.594939	normal
SPON1	1.62948	0.0252162	0.595754	normal
HOXA5	-1.97935	0.0252283	0.595754	normal
KAZALD1	-1.55969	0.0253866	0.598548	normal
FAM198A	2.23632	0.0255713	0.601656	normal
SAMD3	1.96439	0.025599	0.601656	normal
FCGR3A	1.57916	0.0259803	0.609378	normal
TIMP3	1.45378	0.0260473	0.609378	normal
GPC1	1.2264	0.0260836	0.609378	normal
TSPAN12	-1.60542	0.0260906	0.609378	normal
TRIM73	-1.62741	0.0262647	0.612489	normal
SELP	1.78721	0.0265494	0.617448	normal
KIAA1324L	-2.59994	0.0265941	0.617448	normal
WWTR1	1.36898	0.0266013	0.617448	normal
ATP10B	-1.38342	0.0266723	0.618136	normal
CDH24	-1.42341	0.0267269	0.618442	normal
FLT1	1.23494	0.0269045	0.621589	normal
WNK4	-1.19112	0.026975	0.622257	normal
ESPN	-1.76802	0.0270559	0.623129	normal
DISP2	-1.52552	0.0270962	0.623129	normal
TRIM56	-1.24268	0.0273033	0.623523	normal
NTRK3	2.54106	0.0273045	0.623523	normal
ABCC9	2.02385	0.0273397	0.623523	normal
ME3	-1.31083	0.0273435	0.623523	normal
CD34	1.24292	0.0273778	0.623523	normal
KIAA1462	1.44102	0.0274724	0.623523	normal
FCER1G	1.51885	0.0275125	0.623523	normal
RTEL1-TNFRSF6B	-1.70329	0.0275762	0.623523	normal
IGLV1-40	-1.20333	0.0275805	0.623523	normal
FGF14	3.01538	0.027587	0.623523	normal
C9orf172	-1.28915	0.0276385	0.623523	normal
ANXA1	1.49684	0.027729	0.623523	normal
CCL3	2.18569	0.0277497	0.623523	normal
ADGB	-2.33982	0.0277662	0.623523	normal
ZNF655	-1.4347	0.0277786	0.623523	normal
PPP1R35	-1.27251	0.0277807	0.623523	normal
HIP1	1.21126	0.0278685	0.623626	normal
ZNF853	1.7221	0.0278937	0.623626	normal
C3orf80	2.54518	0.0279551	0.623626	normal
SAMD1	-1.19858	0.0280237	0.623626	normal
THBS4	2.31711	0.0280493	0.623626	normal
KLRD1	2.31794	0.0280667	0.623626	normal
TACSTD2	1.70805	0.0280829	0.623626	normal
B4GALNT4	-2.30964	0.0281191	0.623626	normal
IFIT1	2.04842	0.0281728	0.623892	normal
PCLO	-1.27364	0.028277	0.624427	normal
RASD1	1.60129	0.0283023	0.624427	normal
MMRN1	2.15941	0.0283612	0.624427	normal
ZC3H12A	-1.17292	0.028364	0.624427	normal
TTC34	-1.66433	0.0285278	0.625538	normal
POTEC	-2.4645	0.0285563	0.625538	normal
ABCC3	-1.20356	0.0285974	0.625538	normal
JAM2	1.86664	0.0286076	0.625538	normal
DCAF13	1.40097	0.0286238	0.625538	normal
FAT2	-1.83946	0.0287891	0.625956	normal
DUSP10	1.48812	0.028793	0.625956	normal
LGALS1	1.33984	0.0287988	0.625956	normal
VMA21	1.28921	0.0288511	0.625956	normal
G6PD	1.1913	0.0288681	0.625956	normal
COLEC12	1.99371	0.0288956	0.625956	normal
CDKN1C	2.0654	0.0289622	0.625956	normal
NOX4	2.13513	0.0289779	0.625956	normal
NBN	1.19075	0.0292972	0.631941	normal
AKAP1	-1.22203	0.0294976	0.633702	normal
MEIS2	1.86952	0.0295261	0.633702	normal
CLDN3	-1.29357	0.0295401	0.633702	normal
ENO3	-1.68869	0.0295485	0.633702	normal
HIPK2	-1.24453	0.0296295	0.634114	normal
ZHX1	1.30975	0.0297299	0.634114	normal
ADGRL2	1.38568	0.0297423	0.634114	normal
BSPRY	-1.20647	0.029766	0.634114	normal
FBN1	1.42697	0.0297852	0.634114	normal
TLE2	-1.25537	0.0298222	0.634114	normal
APC	1.23032	0.0298662	0.634148	normal
ZNF219	-1.31405	0.030036	0.635814	normal
SLC16A11	-2.28904	0.0300565	0.635814	normal
TMEM120B	1.31653	0.0300779	0.635814	normal
HEG1	1.35435	0.0301148	0.635814	normal
MXRA5	1.26958	0.0302812	0.638424	normal
OGN	2.23742	0.0304386	0.640839	normal
PLEKHH2	1.49659	0.0305408	0.64114	normal
LYVE1	2.39307	0.0305431	0.64114	normal
C21orf58	-1.41346	0.0306047	0.64114	normal
FOSB	1.65843	0.0306276	0.64114	normal
F12	-1.49274	0.0306996	0.64114	normal
GABRD	2.29178	0.0307329	0.64114	normal
SH3YL1	-1.15883	0.0307531	0.64114	normal
C7	2.19963	0.030872	0.642282	normal
AQP8	2.5666	0.0309213	0.642282	normal
GBP1	1.52176	0.0309368	0.642282	normal
FAM47E-STBD1	3.02813	0.0311194	0.642851	normal
SMOC2	1.41822	0.0311213	0.642851	normal
TIMP1	1.17479	0.0311385	0.642851	normal
AC020915.6	2.19769	0.0311815	0.642851	normal
PCED1B	1.8031	0.0312171	0.642851	normal
MORF4L2	1.20158	0.0312222	0.642851	normal
TNFRSF10C	-1.69019	0.0314817	0.645354	normal
TMIGD1	2.92985	0.0315228	0.645354	normal
FPR3	1.61741	0.0315548	0.645354	normal
CECR2	2.15957	0.0315642	0.645354	normal
PHLPP1	-1.20523	0.031586	0.645354	normal
COL11A1	1.75693	0.0316028	0.645354	normal
ABCG2	2.17582	0.0316657	0.645755	normal
ATF3	1.52569	0.0318251	0.64676	normal
TET2	-1.26287	0.0318465	0.64676	normal
FUT2	-1.31493	0.0318643	0.64676	normal
ZNF618	1.4173	0.031888	0.64676	normal
DES	1.63995	0.0319796	0.647435	normal
PIGV	-1.55366	0.0320309	0.647435	normal
NCAM2	2.04509	0.0320679	0.647435	normal
C7orf43	-1.17517	0.0321221	0.647435	normal
MAGED4	1.82988	0.0321783	0.647435	normal
ADTRP	-1.54723	0.0322309	0.647435	normal
ABCA8	2.01045	0.0322332	0.647435	normal
NSUN7	-1.40988	0.0322678	0.647435	normal
NPIPB15	-1.4914	0.0323515	0.648244	normal
IQANK1	1.23865	0.0325312	0.650159	normal
IGLV2-11	-1.46395	0.0325341	0.650159	normal
CERCAM	1.37086	0.0326375	0.65099	normal
LEPR	1.85503	0.0326628	0.65099	normal
C19orf67	-2.36862	0.0328174	0.653202	normal
PEA15	1.23245	0.0328884	0.653253	normal
AS3MT	2.98579	0.0329074	0.653253	normal
SPTBN2	-1.26946	0.0329992	0.653599	normal
RPL30	1.44203	0.0330122	0.653599	normal
THRA	-1.28581	0.0333274	0.658388	normal
CYP1B1	2.275	0.0333494	0.658388	normal
SERPING1	1.25178	0.0335968	0.658388	normal
DDC	-1.30815	0.033633	0.658388	normal
CD248	1.47954	0.0336887	0.658388	normal
PRKAB1	-1.13676	0.0337022	0.658388	normal
GPR75-ASB3	-1.95853	0.0337205	0.658388	normal
EFEMP2	1.30622	0.0337216	0.658388	normal
HIST2H4B	1.55671	0.0337281	0.658388	normal
C8orf59	1.58339	0.0337633	0.658388	normal
FHL3	1.46801	0.0337755	0.658388	normal
ADAMTS14	1.30418	0.0337827	0.658388	normal
TSN	1.2462	0.0338421	0.658688	normal
ZEB2	1.22565	0.0339872	0.659265	normal
IFIT3	1.67935	0.0340895	0.659265	normal
ST6GALNAC2	2.05542	0.0341013	0.659265	normal
LYPLA1	1.27583	0.0341281	0.659265	normal
GBP4	1.56981	0.0341442	0.659265	normal
SPDYE3	-1.49478	0.0341632	0.659265	normal
ADAM19	1.22353	0.0341817	0.659265	normal
AC005726.2	-1.70219	0.0342703	0.659265	normal
LZTS3	-1.31636	0.0342751	0.659265	normal
DRAXIN	2.29153	0.0343128	0.659265	normal
ANXA13	1.53689	0.0344177	0.660431	normal
KLHL29	-1.18295	0.0347096	0.663283	normal
IMPA2	-1.12381	0.0347111	0.663283	normal
NYNRIN	-1.16149	0.0347343	0.663283	normal
DDR2	1.29283	0.0347438	0.663283	normal
TSPAN2	1.88826	0.0348491	0.664033	normal
TMEM19	-1.37655	0.0348781	0.664033	normal
ZBTB42	-1.31875	0.0349533	0.664033	normal
BRSK2	2.02917	0.0349608	0.664033	normal
CXCL13	3.1039	0.0351442	0.666669	normal
RAB25	-1.12097	0.0352756	0.667751	normal
CCL4	2.07755	0.0352906	0.667751	normal
LPAR1	1.61924	0.0355011	0.670111	normal
SORL1	-1.20663	0.035505	0.670111	normal
SLC25A32	1.35851	0.0356602	0.671657	normal
SH2D4A	-1.21451	0.0357101	0.671657	normal
SSC4D	-1.83786	0.0357642	0.671657	normal
SPARC	1.52823	0.035811	0.671657	normal
COLCA2	-1.72129	0.0358469	0.671657	normal
THY1	1.36111	0.0359439	0.671657	normal
ABO	-1.14222	0.0359501	0.671657	normal
FAM72B	2.27446	0.0359548	0.671657	normal
PODN	1.27513	0.0360036	0.671657	normal
CASP10	-1.12309	0.0361453	0.671657	normal
LIN7A	2.04763	0.0361791	0.671657	normal
CSMD2	1.82158	0.0361933	0.671657	normal
NXPE1	-1.63726	0.0362105	0.671657	normal
SCG2	2.83124	0.0362159	0.671657	normal
TMEM243	-1.45737	0.036327	0.672882	normal
BUB1B-PAK6	-2.6922	0.0363999	0.672911	normal
EMB	1.46807	0.0364639	0.672911	normal
ATG9B	2.2464	0.0364667	0.672911	normal
CD274	2.03443	0.0365086	0.672911	normal
TMC6	-1.24598	0.0365957	0.672976	normal
TYRP1	2.34435	0.0366022	0.672976	normal
ZNF324B	-1.45316	0.0367137	0.673624	normal
RAB3B	1.9234	0.0367276	0.673624	normal
AL645922.1	1.943	0.0368009	0.674142	normal
MAGI3	-1.11243	0.0369524	0.676089	normal
THSD7A	1.77652	0.0370156	0.676417	normal
MPDZ	1.42959	0.0370646	0.676486	normal
CAMKK1	-1.26037	0.0372943	0.678791	normal
TCEA3	-1.17953	0.0373409	0.678791	normal
ARID3A	-1.61777	0.0373667	0.678791	normal
TNS1	1.24903	0.0373964	0.678791	normal
RLIM	1.14829	0.037418	0.678791	normal
MAGED4B	1.76211	0.0375163	0.679751	normal
LRWD1	-1.16229	0.037606	0.680551	normal
TTC7B	1.43854	0.0378054	0.681367	normal
ITGBL1	1.90922	0.037842	0.681367	normal
DPYSL3	1.23443	0.0379671	0.681367	normal
FAT3	2.03514	0.0379866	0.681367	normal
CKB	-1.65091	0.0379888	0.681367	normal
PROCR	1.29077	0.0380131	0.681367	normal
NUTM2G	-1.58896	0.0380746	0.681367	normal
BCL2L15	-1.29802	0.0381114	0.681367	normal
SNX10	1.81805	0.0381174	0.681367	normal
KCNS3	-1.46911	0.0381405	0.681367	normal
DDX60	1.40512	0.0381526	0.681367	normal
HOXA7	-1.38659	0.0382882	0.682677	normal
SLC16A10	1.98263	0.0383172	0.682677	normal
POM121	-1.10563	0.0385023	0.685157	normal
ZBTB16	-1.95282	0.0385747	0.685347	normal
TSC22D4	-1.15954	0.0386477	0.685347	normal
FLNA	1.49719	0.0386618	0.685347	normal
RAI14	1.25345	0.038787	0.685347	normal
ACPP	-1.55726	0.0388368	0.685347	normal
FBLN1	1.46285	0.0389297	0.685347	normal
AKAP12	1.2487	0.0389328	0.685347	normal
C8orf33	1.19692	0.0389517	0.685347	normal
DACT1	1.34248	0.0390088	0.685347	normal
SPOCK1	1.76025	0.039011	0.685347	normal
RPS28	-1.18885	0.0391181	0.685347	normal
MCTS1	1.42214	0.0391397	0.685347	normal
YWHAB	1.21714	0.0391425	0.685347	normal
IGHV3-74	-1.46615	0.0391548	0.685347	normal
ESRRG	-2.98477	0.0393417	0.685838	normal
DSCAML1	2.34629	0.0393662	0.685838	normal
SDC2	1.37837	0.0393814	0.685838	normal
USF3	1.39715	0.0394371	0.685838	normal
BGN	1.44318	0.039438	0.685838	normal
SLC4A3	1.99764	0.0394582	0.685838	normal
POP1	1.3431	0.0395223	0.686154	normal
FUZ	-1.58415	0.0396051	0.686281	normal
ABHD15	-1.2842	0.0396214	0.686281	normal
TDRD6	2.12563	0.0396928	0.686723	normal
NKRF	1.36276	0.0398455	0.688568	normal
EREG	2.53726	0.0399844	0.689986	normal
SCN9A	1.91404	0.0400199	0.689986	normal
HSPA1B	1.294	0.0401234	0.690307	normal
UGT1A3	-1.94525	0.0401656	0.690307	normal
CH25H	1.59287	0.0401771	0.690307	normal
PI15	2.84843	0.040312	0.691825	normal
TMEM54	-1.1065	0.040358	0.691825	normal
LRRC61	-1.23386	0.040489	0.69277	normal
RTEL1	-1.35933	0.040512	0.69277	normal
LRRC56	-1.63635	0.0405545	0.69277	normal
ESRRA	-1.33624	0.040641	0.69277	normal
PRRX2	1.93204	0.0406449	0.69277	normal
CLU	1.58609	0.0408395	0.694509	normal
PRKCA	-1.15494	0.0408921	0.694509	normal
SRGAP2	1.20188	0.0408966	0.694509	normal
TPRN	-1.22212	0.0409327	0.694509	normal
THSD4	-1.07523	0.0410012	0.694882	normal
ZNHIT1	-1.09975	0.0412916	0.69744	normal
OSM	1.79054	0.0413425	0.69744	normal
ADGRF5	1.25193	0.0413615	0.69744	normal
PPP1R1B	-1.13869	0.0414359	0.69744	normal
GPT	-1.30662	0.0414382	0.69744	normal
MUC5B	-1.9861	0.0415213	0.69744	normal
ARHGAP29	1.42061	0.0415298	0.69744	normal
CEACAM7	-1.28688	0.0415309	0.69744	normal
GJA1	1.35574	0.0415768	0.69744	normal
AL160276.1	-2.19052	0.0416187	0.69744	normal
SLC16A13	-1.40713	0.041701	0.69801	normal
GAS7	1.41189	0.0417461	0.69801	normal
PBLD	-1.24509	0.0419187	0.700113	normal
C1QTNF5	1.2428	0.0419842	0.700423	normal
MVD	-1.15137	0.0420371	0.700525	normal
SLC2A1	1.44333	0.0421789	0.701334	normal
GRIN2C	-2.24758	0.0422185	0.701334	normal
COL6A3	1.60155	0.0422855	0.701334	normal
PRDM2	-1.27061	0.0423237	0.701334	normal
DPP4	1.31984	0.0423843	0.701334	normal
ERICH5	2.15038	0.0424037	0.701334	normal
DHCR24	-1.26932	0.0424141	0.701334	normal
ITGA11	1.36542	0.0425071	0.701609	normal
A2M	1.27616	0.0425659	0.701609	normal
TFPI2	1.98625	0.0425716	0.701609	normal
ALKBH4	-1.30333	0.0427529	0.703217	normal
CACNA1E	1.67376	0.0427632	0.703217	normal
PIK3AP1	1.37126	0.0428504	0.703877	normal
ZNF703	-1.2142	0.0429037	0.703979	normal
TLE1	-1.21989	0.0429782	0.704429	normal
GPRIN1	-1.52264	0.0430415	0.704447	normal
KIAA1211L	-1.17331	0.0430958	0.704447	normal
CLIC2	1.90142	0.0431662	0.704447	normal
WDR31	-1.42521	0.0431679	0.704447	normal
MS4A12	2.21139	0.0432698	0.705033	normal
COL15A1	1.31705	0.0433992	0.705033	normal
HSPB8	1.80471	0.0434199	0.705033	normal
SPHK1	1.74774	0.0434959	0.705033	normal
SYNE4	-1.70463	0.0434967	0.705033	normal
SERPINA3	-1.88743	0.0435659	0.705033	normal
JAG2	-1.73024	0.0435725	0.705033	normal
GALNT6	-1.07996	0.0435811	0.705033	normal
SULT2B1	1.38887	0.0438007	0.707518	normal
NOXO1	-1.37542	0.0438294	0.707518	normal
CYR61	1.07017	0.0438853	0.707656	normal
CYP2W1	-2.3487	0.0439452	0.707859	normal
NUDT4	-1.05891	0.0440418	0.708651	normal
KLHL5	1.32926	0.0441819	0.710142	normal
TMEM229B	-1.48346	0.0442432	0.710313	normal
SDK2	1.56835	0.0442941	0.710313	normal
HLA-DPA1	1.15845	0.044386	0.710313	normal
MACROD1	-1.30961	0.044411	0.710313	normal
TTYH3	-1.11653	0.0444302	0.710313	normal
RASSF8	1.66811	0.0445647	0.711703	normal
AOC3	1.2844	0.0446246	0.711898	normal
SMAD6	-1.19639	0.0447512	0.713156	normal
RASL11A	-1.31359	0.0448401	0.713801	normal
SPDYE2B	-1.30395	0.0449117	0.713801	normal
MATN2	1.34319	0.0449349	0.713801	normal
PRF1	1.45412	0.0452105	0.717416	normal
RHOQ	1.24949	0.0453946	0.719404	normal
HLA-DMB	1.47254	0.045432	0.719404	normal
HIST1H3C	-1.06316	0.0455211	0.720052	normal
SYNM	1.13237	0.0457031	0.722167	normal
SHC4	2.42376	0.0458538	0.723298	normal
CHRNA3	2.1743	0.0458965	0.723298	normal
NTSR1	2.79611	0.0459198	0.723298	normal
SHROOM1	-1.12118	0.045997	0.72375	normal
STK3	1.3466	0.0460573	0.723937	normal
PCSK9	-1.97917	0.0461642	0.724072	normal
PAM	1.13978	0.0461894	0.724072	normal
MOK	-1.47517	0.0462134	0.724072	normal
LDHD	-1.49364	0.0462596	0.724072	normal
ZEB1	1.3318	0.0463808	0.725209	normal
SLC35F1	2.07707	0.0464479	0.725331	normal
DLC1	1.12822	0.0465532	0.725331	normal
PGM5	1.52416	0.0465874	0.725331	normal
KLF15	-2.07242	0.0465923	0.725331	normal
CAB39L	1.45018	0.0466538	0.725331	normal
NXN	1.59796	0.0466962	0.725331	normal
NWD1	1.57758	0.0467447	0.725331	normal
PLN	2.17337	0.0467767	0.725331	normal
F2R	1.08531	0.0468949	0.726323	normal
NAA10	1.09054	0.0469379	0.726323	normal
SLC16A1	1.10643	0.0470375	0.726789	normal
CELSR1	-1.33272	0.0471211	0.726789	normal
TBL1X	1.11698	0.0471506	0.726789	normal
KDR	1.10748	0.0471626	0.726789	normal
CALD1	1.1848	0.0475075	0.729403	normal
ISM1	2.0246	0.0475117	0.729403	normal
PCOLCE	1.18328	0.0475179	0.729403	normal
ZNF117	-1.57521	0.0475273	0.729403	normal
RNF183	-1.81529	0.0476034	0.729821	normal
HEPACAM2	1.50689	0.0477408	0.731178	normal
ADNP	-1.40238	0.0478358	0.731883	normal
SPDYE6	-1.30625	0.0479361	0.732125	normal
ADAMTS6	1.63002	0.0479646	0.732125	normal
SHISA4	1.74213	0.0479986	0.732125	normal
MMP11	1.67136	0.048082	0.732651	normal
PRDM6	1.79269	0.0485454	0.738958	normal
AC247036.4	-4.09931	0.0486817	0.739198	normal
ENTPD2	-1.31098	0.0487554	0.739198	normal
SH3RF2	-1.20805	0.0487693	0.739198	normal
PIM1	1.08916	0.0488512	0.739198	normal
FILIP1L	1.06639	0.048912	0.739198	normal
LGR5	-1.26102	0.048915	0.739198	normal
FCGR1A	1.96347	0.048951	0.739198	normal
LDLRAD4	-1.04954	0.0489568	0.739198	normal
ARHGEF4	1.87809	0.0490185	0.739383	normal
SMIM10L2A	2.00672	0.0491449	0.739805	normal
COL1A1	1.81425	0.0491455	0.739805	normal
ARTN	-1.85706	0.0493116	0.741559	normal
TSPEAR	-3.17928	0.0494804	0.74296	normal
NUDCD1	1.30685	0.0495041	0.74296	normal
MAP1A	1.21164	0.049652	0.744432	normal
LRG1	-1.32456	0.049834	0.746412	normal
DDX58	1.39679	0.0499114	0.746822	normal
OGFRL1	1.30467	0.0500871	0.747683	normal
RASAL2	-1.16148	0.0501055	0.747683	normal
SDK1	1.24454	0.050119	0.747683	normal
FLT4	1.48642	0.0503846	0.749799	normal
PIEZO2	-1.95023	0.0505182	0.749799	normal
DNAJA1	1.03961	0.0505224	0.749799	normal
BLVRA	1.46698	0.0506263	0.749799	normal
IGLV3-25	-1.34148	0.0506276	0.749799	normal
PDP1	1.17682	0.0506361	0.749799	normal
CAMTA2	-1.05876	0.0506501	0.749799	normal
FAM106A	2.15438	0.0507895	0.749799	normal
LSS	-1.1523	0.05085	0.749799	normal
GABRE	1.20615	0.0508748	0.749799	normal
DLD	-1.07742	0.0509195	0.749799	normal
MTERF3	1.38353	0.0509311	0.749799	normal
MOGAT3	-1.68054	0.0509385	0.749799	normal
SHMT1	-1.1835	0.0510195	0.749799	normal
IGHV4-59	-1.06628	0.0510585	0.749799	normal
RTL8A	1.2142	0.0510643	0.749799	normal
TRIM54	-2.7163	0.0511135	0.749799	normal
MOSPD3	-1.28205	0.0511876	0.749953	normal
CPA3	1.44198	0.0512244	0.749953	normal
ISLR	1.52286	0.0512862	0.750124	normal
TWIST2	2.21288	0.0513434	0.750226	normal
OAT	1.08611	0.0514264	0.75032	normal
CCL13	1.9659	0.0514502	0.75032	normal
COMP	2.09466	0.0516381	0.752326	normal
NOL3	-1.28885	0.0517346	0.752998	normal
FERMT2	1.30805	0.0518962	0.754233	normal
FAM91A1	1.05312	0.0519203	0.754233	normal
SLC38A4	-1.86897	0.0520677	0.755639	normal
ADAMTS17	1.72437	0.0524025	0.759169	normal
LLGL2	-1.16154	0.0524125	0.759169	normal
TTLL13P	-2.11327	0.0525286	0.760114	normal
COL3A1	1.55588	0.0527425	0.762471	normal
ABCG1	-1.04684	0.0528426	0.7631	normal
RGMB	-1.18725	0.0528924	0.7631	normal
NHSL2	1.65129	0.0529392	0.7631	normal
INO80B	-1.4578	0.0529947	0.763165	normal
FAM222B	-1.05246	0.0530799	0.763401	normal
TMPRSS2	-1.04492	0.0531132	0.763401	normal
ADAMTS2	1.53595	0.0533049	0.76542	normal
NCALD	1.54107	0.0534207	0.766346	normal
NCS1	1.11749	0.0535825	0.766636	normal
HAL	-1.9524	0.0535849	0.766636	normal
SAMSN1	1.59412	0.0535948	0.766636	normal
CD83	1.409	0.0537017	0.767136	normal
ABCA7	-1.02251	0.0537568	0.767136	normal
PPP1R9A	-1.97363	0.0537971	0.767136	normal
GRAMD2	-1.58406	0.053835	0.767136	normal
PTGES2	-1.05618	0.0539322	0.767789	normal
PRAP1	1.71783	0.0540646	0.768272	normal
RAVER1	-1.07906	0.0540747	0.768272	normal
CKS2	1.32009	0.0541518	0.768272	normal
RHEB	-1.0445	0.0541717	0.768272	normal
ASB9	1.81354	0.0543048	0.769429	normal
ASL	-1.07763	0.0544822	0.770887	normal
BCL6B	1.48867	0.0545108	0.770887	normal
TAF6	-1.04689	0.0546743	0.772468	normal
PTPRH	-1.02219	0.0548043	0.773574	normal
WNT11	1.95832	0.0549447	0.774126	normal
KYNU	2.02147	0.054947	0.774126	normal
FAM155B	2.29084	0.0553096	0.77796	normal
KIF13B	-1.07107	0.0553232	0.77796	normal
APOE	1.51854	0.0554662	0.779238	normal
MAML3	-1.02555	0.0555828	0.780142	normal
PPFIA2	1.9083	0.055707	0.781014	normal
ANXA5	1.08189	0.0557494	0.781014	normal
ADAMTSL3	1.50194	0.0558235	0.78132	normal
GABRB3	-2.50276	0.0561069	0.783995	normal
SLC4A8	-1.70013	0.0561195	0.783995	normal
RYR2	1.70813	0.0563362	0.786288	normal
GAL3ST2	-1.18197	0.056422	0.78675	normal
PTPN18	-1.04977	0.0565855	0.787708	normal
FOXS1	1.65691	0.0565961	0.787708	normal
CDHR1	-1.21739	0.0566661	0.787948	normal
DTNA	1.70306	0.0568307	0.788284	normal
WFS1	1.1728	0.0568689	0.788284	normal
ZNF665	2.05668	0.0568699	0.788284	normal
PELP1	-1.10777	0.0569012	0.788284	normal
NOS3	1.28453	0.0571028	0.790345	normal
CAV1	1.11636	0.0573874	0.793248	normal
IGLV3-21	-1.64781	0.0574253	0.793248	normal
HEXIM2	-1.39682	0.0575097	0.793248	normal
GSE1	-1.08907	0.0575367	0.793248	normal
PRSS56	3.28655	0.0575802	0.793248	normal
PRR15	-1.14952	0.0577466	0.793248	normal
CFAP69	-1.66906	0.0577747	0.793248	normal
VBP1	1.34454	0.0577813	0.793248	normal
SMO	1.35226	0.0577902	0.793248	normal
IDS	0.999341	0.0579229	0.793307	normal
GLO1	1.12782	0.0579407	0.793307	normal
PDGFRB	1.22221	0.0579537	0.793307	normal
RASGRF2	1.28185	0.058051	0.793912	normal
TBX18	2.03061	0.0582543	0.795964	normal
SOGA3	1.82997	0.0583186	0.796116	normal
VEGFC	1.59185	0.0585167	0.798092	normal
TRNP1	1.80737	0.0585901	0.798364	normal
DNAJC30	-1.11905	0.0587308	0.799135	normal
RGL1	1.16805	0.0587932	0.799135	normal
TSPAN7	1.30903	0.0588153	0.799135	normal
GUCY1A3	1.5304	0.0588606	0.799135	normal
FAM83G	-1.08441	0.0589757	0.799791	normal
CUX1	-1.01835	0.0590159	0.799791	normal
AKAP9	-1.06941	0.0591112	0.800357	normal
CD52	1.65117	0.0592281	0.800528	normal
KAT6A	1.07509	0.0592558	0.800528	normal
SFRP4	2.09926	0.0593064	0.800528	normal
ATG16L2	-1.0614	0.0593721	0.800528	normal
CPZ	1.30427	0.0594926	0.800528	normal
GDAP1	1.54414	0.0595404	0.800528	normal
MRGPRF	1.42866	0.0595455	0.800528	normal
WWC1	-1.07273	0.0595523	0.800528	normal
CUEDC1	-1.056	0.0596145	0.800644	normal
C14orf37	1.7712	0.0598009	0.802428	normal
KPNA3	1.09129	0.0600096	0.804063	normal
TYMS	-1.0166	0.0600304	0.804063	normal
HOXA9	-1.39435	0.0600927	0.804177	normal
ROR2	1.53462	0.0602146	0.804346	normal
FAM193B	-1.14993	0.0602683	0.804346	normal
HR	-1.07501	0.0603458	0.804346	normal
CHTF18	-1.21563	0.060381	0.804346	normal
MTNR1A	-1.99696	0.060383	0.804346	normal
TRAM1	1.05985	0.0604282	0.804346	normal
LRFN4	-1.25119	0.0606114	0.806067	normal
PAXIP1	-1.03613	0.0607285	0.806906	normal
NKX3-2	1.99265	0.0608647	0.807998	normal
LAP3	1.06963	0.0610308	0.809127	normal
SNRPE	1.24437	0.061103	0.809127	normal
NXPE2	-1.57602	0.0611122	0.809127	normal
ZNF827	-1.00094	0.0612339	0.809414	normal
NOS1AP	-1.20514	0.0612514	0.809414	normal
KATNAL2	-1.7423	0.0612962	0.809414	normal
POU5F1B	1.64709	0.0613737	0.809722	normal
SPDYE16	-1.60702	0.0615116	0.810274	normal
ADGRL1	-1.34515	0.061524	0.810274	normal
C8orf4	1.36787	0.0617173	0.812105	normal
RASAL1	-1.51847	0.0618344	0.812137	normal
HNF1A	-1.17995	0.0618807	0.812137	normal
WDR60	-1.07062	0.0619974	0.812137	normal
RNF114	1.17387	0.0620288	0.812137	normal
C17orf113	-1.60661	0.0620776	0.812137	normal
TLCD2	-1.04836	0.062122	0.812137	normal
CLMN	-1.02752	0.0621493	0.812137	normal
GUCA2A	1.87174	0.06218	0.812137	normal
TGFBI	1.19671	0.0622906	0.812137	normal
GLYATL1	-2.3664	0.0622999	0.812137	normal
TSHZ1	-1.06075	0.0623449	0.812137	normal
GNB2	-1.0393	0.0624141	0.812137	normal
XAF1	1.26809	0.0624526	0.812137	normal
SLC16A2	1.31982	0.0624805	0.812137	normal
LRRC15	1.32188	0.0629809	0.817274	normal
AC004805.1	-1.82015	0.063034	0.817274	normal
HAPLN3	1.46264	0.0630654	0.817274	normal
FUCA1	-1.06578	0.0630943	0.817274	normal
RAPGEF5	-1.00094	0.0632012	0.817548	normal
COL24A1	1.74182	0.0632249	0.817548	normal
AKR1C3	1.28686	0.0633193	0.81785	normal
CA2	1.36058	0.0634233	0.81785	normal
HLF	1.84323	0.063449	0.81785	normal
PTCD1	-0.989962	0.0634671	0.81785	normal
CEBPE	2.13894	0.0635826	0.817958	normal
CD59	1.06692	0.0636063	0.817958	normal
ST6GALNAC4	1.08256	0.0636396	0.817958	normal
SFXN3	0.987788	0.0637152	0.818082	normal
RUNX2	1.12972	0.0637588	0.818082	normal
ASB16	-1.39359	0.0638275	0.81823	normal
GADD45G	-1.3382	0.0638797	0.81823	normal
VLDLR	1.58168	0.064126	0.820209	normal
TSPAN13	-1.16571	0.064144	0.820209	normal
TIE1	1.361	0.0643982	0.822756	normal
MDH2	-1.03546	0.0645036	0.823398	normal
ITPKA	-1.38298	0.0645791	0.823641	normal
ENTPD1	1.07773	0.0646446	0.823641	normal
PRELID3B	1.11422	0.0646879	0.823641	normal
NCF2	1.40646	0.0647638	0.823906	normal
KRTAP5-2	-1.50254	0.0649395	0.824743	normal
ATP6V1D	1.18741	0.0649771	0.824743	normal
AC243967.1	-1.67304	0.0650486	0.824743	normal
LCN12	-1.97695	0.0650935	0.824743	normal
IFIT2	1.4116	0.0651598	0.824743	normal
ACSL6	-1.72757	0.0654203	0.824743	normal
NDUFA1	1.07722	0.065507	0.824743	normal
ANO5	1.98631	0.0655842	0.824743	normal
TTC28	1.00891	0.0655943	0.824743	normal
CLDN9	-2.23433	0.0656196	0.824743	normal
PLK2	1.27619	0.0656827	0.824743	normal
VIP	2.17269	0.0656843	0.824743	normal
TRPM6	1.44155	0.0657141	0.824743	normal
DSE	1.27048	0.0657536	0.824743	normal
PYGO1	1.67379	0.0658177	0.824743	normal
GPC3	1.94526	0.0658445	0.824743	normal
DOC2A	-1.80501	0.0658591	0.824743	normal
uc.44	-1.4169	0.0659062	0.824743	normal
RPS4Y1	4.27232	0.06596	0.824743	normal
FIBIN	1.61815	0.0659736	0.824743	normal
GALNT11	-1.04452	0.0659882	0.824743	normal
SYNPO2	1.06511	0.0660498	0.824822	normal
TFE3	1.02109	0.0662319	0.825897	normal
EPS8L2	-1.00256	0.0662812	0.825897	normal
GLRA2	-2.28276	0.0663302	0.825897	normal
SACS	1.28216	0.0663568	0.825897	normal
RNF32	-1.40455	0.0665592	0.827129	normal
CPNE3	1.13098	0.0665823	0.827129	normal
SYNDIG1	1.6103	0.0666218	0.827129	normal
LARP6	1.56864	0.0667321	0.827618	normal
HOXD13	-2.25436	0.0667719	0.827618	normal
CDH6	1.26539	0.0668479	0.827873	normal
CLDN11	2.14017	0.066968	0.828673	normal
CES4A	-1.42965	0.0670476	0.828719	normal
FA2H	-0.997498	0.0671669	0.828719	normal
COL1A2	1.56908	0.0671831	0.828719	normal
ANKDD1B	-1.61392	0.0673552	0.828719	normal
RARB	1.68223	0.0673628	0.828719	normal
TUB	1.96976	0.0673691	0.828719	normal
PLA2G2A	1.07095	0.067484	0.828719	normal
SMIM3	1.2919	0.0675495	0.828719	normal
SLC37A1	-0.957488	0.0676716	0.828719	normal
GCHFR	-1.25217	0.0677313	0.828719	normal
GHR	1.81546	0.067837	0.828719	normal
ARHGEF40	-0.994532	0.0678492	0.828719	normal
PTGES3L	-1.89819	0.0678701	0.828719	normal
TMEM45A	1.92422	0.0679344	0.828719	normal
MT2A	1.09918	0.0679693	0.828719	normal
SGK1	1.14303	0.0679966	0.828719	normal
ZC3HAV1L	-1.09759	0.0680311	0.828719	normal
SRGN	1.14766	0.0680455	0.828719	normal
RHOBTB3	1.22223	0.0680556	0.828719	normal
SGK494	-1.49761	0.0680805	0.828719	normal
FRMD6	1.25521	0.0681588	0.828997	normal
OSMR	1.07717	0.068235	0.829049	normal
SMIM24	1.62487	0.0683066	0.829049	normal
ZNF385C	-1.78112	0.0683672	0.829049	normal
IFI44	1.51638	0.0683849	0.829049	normal
C12orf74	-1.83331	0.0686163	0.830224	normal
STK26	1.20901	0.0686911	0.830224	normal
SLC37A2	1.52256	0.0687572	0.830224	normal
CRYM	-1.73935	0.0687588	0.830224	normal
ZNF275	0.979609	0.0687595	0.830224	normal
PLA2G16	1.14687	0.0688459	0.830596	normal
MYH10	1.08228	0.0691177	0.832834	normal
KBTBD12	-1.84258	0.0691428	0.832834	normal
HECW2	1.29065	0.0692165	0.83305	normal
NEB	1.45787	0.0692986	0.833367	normal
FAM234B	1.82258	0.0694632	0.834026	normal
ENOSF1	-0.971716	0.069465	0.834026	normal
ARSI	1.78914	0.069667	0.834774	normal
P4HA3	1.82338	0.0696775	0.834774	normal
POLR2K	1.29961	0.0697492	0.834774	normal
RMND5B	-1.01801	0.0697506	0.834774	normal
KLRC4-KLRK1	-1.96735	0.0698158	0.834885	normal
USP6NL	0.957293	0.0699329	0.835617	normal
BACE2	-1.14867	0.0701241	0.837233	normal
NRP1	1.09367	0.0702284	0.837809	normal
SIRPA	1.05694	0.0703238	0.838101	normal
REG1A	-2.71531	0.0703721	0.838101	normal
SEMA5A	-1.03439	0.0704476	0.838101	normal
LMO2	1.44824	0.0704771	0.838101	normal
COPS5	1.05662	0.0706049	0.838953	normal
GNB4	1.28558	0.0707366	0.839697	normal
BCAS4	-1.44079	0.0708074	0.839697	normal
AC007192.1	2.77117	0.0708361	0.839697	normal
CEACAM1	-1.16443	0.0710695	0.841796	normal
MANSC1	-1.14223	0.0711283	0.841825	normal
ULK3	-0.987387	0.071214	0.842173	normal
ZBTB7C	-1.21541	0.0713609	0.842853	normal
PSTPIP2	1.2574	0.0713843	0.842853	normal
XPO4	0.948809	0.0716137	0.844526	normal
UBXN2B	1.21484	0.071639	0.844526	normal
ARHGEF5	-1.19423	0.0717879	0.845387	normal
CDH23	1.53695	0.0718251	0.845387	normal
TP53I13	-1.02884	0.0718884	0.845467	normal
HSPA1A	1.10896	0.0720343	0.845937	normal
SOX10	1.99552	0.0720911	0.845937	normal
SLC12A9	-0.949842	0.0720982	0.845937	normal
LY6E	1.35873	0.0721781	0.846211	normal
IGLV5-52	-1.63441	0.0722687	0.846608	normal
RHOBTB1	-1.20222	0.0725023	0.847973	normal
ZCCHC3	-1.16168	0.0727585	0.847973	normal
TCF4	1.0018	0.0727778	0.847973	normal
DISP1	1.41904	0.0728384	0.847973	normal
ZNF518B	1.22116	0.0729793	0.847973	normal
IL32	1.05461	0.0729942	0.847973	normal
PCDH18	1.15358	0.0730195	0.847973	normal
B4GALT3	-0.973596	0.0730489	0.847973	normal
CCDC8	1.51204	0.0730714	0.847973	normal
ELOC	1.23608	0.0731049	0.847973	normal
HIP1R	-0.975581	0.0732999	0.847973	normal
SYNE1	1.14257	0.0733097	0.847973	normal
TAPBPL	-0.958284	0.073381	0.847973	normal
EME2	-0.978793	0.0734477	0.847973	normal
PTGER3	1.8133	0.0734542	0.847973	normal
TEK	1.27215	0.0735425	0.847973	normal
GNAI1	-1.22126	0.0735461	0.847973	normal
DUSP15	2.33492	0.0735711	0.847973	normal
TGS1	1.02922	0.0736163	0.847973	normal
ROR1	1.55371	0.0736584	0.847973	normal
STAT1	1.22343	0.073759	0.847973	normal
KCNQ3	1.75063	0.0737627	0.847973	normal
LUC7L2	-0.951972	0.073769	0.847973	normal
YWHAH	-0.93953	0.0737696	0.847973	normal
WASF3	1.65856	0.0738465	0.847973	normal
COPS7B	-1.17485	0.0739256	0.847973	normal
ZNF69	-1.12487	0.073969	0.847973	normal
ADAMTS13	-1.26715	0.0740017	0.847973	normal
SLC52A3	-1.05109	0.074048	0.847973	normal
SCGB2B2	-1.85392	0.0741292	0.847973	normal
GSTM1	-2.07067	0.0741717	0.847973	normal
ALPK2	1.55257	0.0742005	0.847973	normal
DISC1	1.2544	0.0743956	0.849333	normal
ITGA9	1.07029	0.0744331	0.849333	normal
HIST1H1B	-1.01707	0.0746896	0.850747	normal
COL28A1	1.4356	0.0747007	0.850747	normal
TM4SF18	1.63282	0.0747278	0.850747	normal
ABCA6	1.6425	0.0748847	0.851882	normal
RAMP1	1.85283	0.0749415	0.851882	normal
GPRC5D	-1.66855	0.0750133	0.85193	normal
TMEM176B	-0.986447	0.0751004	0.85193	normal
PPP1R3C	1.7547	0.0751166	0.85193	normal
AREG	1.32239	0.0751772	0.85197	normal
CENPB	-1.14337	0.075292	0.852625	normal
TRO	1.58972	0.0755146	0.854498	normal
SGIP1	1.35502	0.0757976	0.855935	normal
RELL2	-1.63157	0.0758325	0.855935	normal
STEAP4	1.71101	0.0759517	0.855935	normal
PGM2L1	-0.984732	0.0759696	0.855935	normal
COX7B	1.13908	0.0759916	0.855935	normal
COLGALT2	1.88679	0.0759931	0.855935	normal
ARHGAP31	1.03833	0.0760424	0.855935	normal
EBF1	1.33239	0.0761282	0.856087	normal
KCNMA1	1.4304	0.076246	0.856087	normal
DIP2C	0.949117	0.0762492	0.856087	normal
CMPK2	1.56471	0.0762859	0.856087	normal
C9orf47	1.85472	0.0764703	0.856087	normal
ENTPD6	-0.944553	0.0764873	0.856087	normal
TRIOBP	-0.935441	0.0764887	0.856087	normal
ADORA2B	-1.24716	0.076514	0.856087	normal
DBN1	1.02181	0.0766164	0.856591	normal
CDC42BPG	-0.94774	0.0767789	0.857228	normal
CYYR1	1.42983	0.0767881	0.857228	normal
KRTCAP3	-1.15185	0.0768606	0.857397	normal
MRVI1	0.970142	0.0769547	0.857807	normal
CDH5	1.05465	0.0771397	0.859228	normal
GPSM1	1.13449	0.0772122	0.859395	normal
PLAUR	1.06123	0.0772907	0.859599	normal
ATP5E	1.02795	0.0774011	0.859599	normal
KIF1C	-1.00071	0.0775035	0.859599	normal
MEP1A	0.936494	0.0775039	0.859599	normal
PDP2	1.42731	0.0775451	0.859599	normal
THRB	-1.42385	0.0776477	0.859599	normal
GAL3ST4	-1.19987	0.0776511	0.859599	normal
GRINA	1.06513	0.0776905	0.859599	normal
ABCA13	-1.84971	0.0778777	0.860436	normal
CYP2D7	-1.58426	0.0779595	0.860436	normal
HOXA3	-1.12051	0.0779789	0.860436	normal
PRRT3	-1.36869	0.0780329	0.860436	normal
CACHD1	1.21965	0.078054	0.860436	normal
CSRNP3	1.74242	0.0782065	0.861482	normal
PCDHB4	1.73014	0.0783717	0.862584	normal
PCSK5	1.13838	0.078422	0.862584	normal
SLFN11	1.26736	0.0784874	0.862669	normal
GUCY1B3	1.32749	0.0785504	0.862727	normal
RBMS3	1.20178	0.0786349	0.863021	normal
ATOX1	0.957638	0.0786994	0.863095	normal
GZMH	1.73129	0.0787678	0.863212	normal
CLSTN2	-1.92114	0.0788731	0.863396	normal
DCST1	-1.76011	0.0789273	0.863396	normal
KCNG1	1.71161	0.0789735	0.863396	normal
TCEAL8	1.35239	0.0790352	0.863396	normal
AC074143.1	-1.34886	0.0790734	0.863396	normal
IGHV3-48	-1.20999	0.0792361	0.86403	normal
ARHGAP33	-1.20211	0.0792858	0.86403	normal
COL2A1	-2.26778	0.0794133	0.86403	normal
GMFB	1.11375	0.0794284	0.86403	normal
PRCP	1.18798	0.0794355	0.86403	normal
P3H2	1.52741	0.0794879	0.86403	normal
CXCL8	1.28571	0.079536	0.86403	normal
SIGLEC1	1.43033	0.0796897	0.86507	normal
TIGAR	1.26608	0.0799356	0.866387	normal
TNS4	1.19719	0.0801214	0.866387	normal
PJA1	1.17087	0.0801233	0.866387	normal
IRS2	-1.23939	0.0801688	0.866387	normal
ZNF215	1.49884	0.0801709	0.866387	normal
LRRN2	1.49273	0.0801991	0.866387	normal
DNAJC12	1.65536	0.0802167	0.866387	normal
TMCC3	1.40143	0.0803033	0.866695	normal
RPL7	1.10346	0.0805416	0.867134	normal
SPG20	1.39379	0.0806548	0.867134	normal
AC245041.1	-1.26858	0.0806605	0.867134	normal
EIF2S3	1.02136	0.0806673	0.867134	normal
LAMP3	1.24131	0.0807354	0.867134	normal
MAMDC4	-1.10897	0.0807453	0.867134	normal
PON3	-1.77162	0.08075	0.867134	normal
CPA6	1.64729	0.0809563	0.868124	normal
CRISPLD1	2.36555	0.0809583	0.868124	normal
MYADM	1.01807	0.0811124	0.869016	normal
KIAA1586	1.57538	0.0812427	0.869016	normal
SPRED3	1.74788	0.0812577	0.869016	normal
PLEK	1.40975	0.081383	0.869016	normal
DGKI	1.90623	0.0813894	0.869016	normal
KANK4	1.95656	0.0815709	0.869016	normal
TECPR1	-0.970761	0.0816249	0.869016	normal
PDE1A	1.60609	0.0816592	0.869016	normal
PYGL	1.15273	0.0817601	0.869016	normal
ZNF205	-1.1616	0.0819142	0.869016	normal
OSGIN2	1.15763	0.0820108	0.869016	normal
LILRA6	1.5102	0.0820349	0.869016	normal
ARHGAP10	1.24161	0.0820895	0.869016	normal
TNRC6C	0.970853	0.0821117	0.869016	normal
TSHZ2	1.13651	0.0822007	0.869016	normal
CCL28	-1.02722	0.0822396	0.869016	normal
P2RX7	1.65994	0.0823171	0.869016	normal
NR2F1	1.26571	0.0826369	0.869016	normal
MB21D2	1.20379	0.0826516	0.869016	normal
OASL	1.51862	0.0827026	0.869016	normal
SNCG	1.77953	0.082706	0.869016	normal
FRMD1	-1.41898	0.0827097	0.869016	normal
ATP1B2	1.7904	0.0827245	0.869016	normal
FLOT2	-0.959526	0.0827606	0.869016	normal
HAS3	-1.11943	0.0827673	0.869016	normal
LRRC34	1.90416	0.0827763	0.869016	normal
PPIL1	1.16086	0.0828111	0.869016	normal
CDC42EP1	-0.921308	0.0828305	0.869016	normal
EFR3A	0.929618	0.082849	0.869016	normal
TREM2	1.88848	0.0828696	0.869016	normal
CDKN2C	-1.14789	0.0828755	0.869016	normal
SAMHD1	1.03709	0.0829018	0.869016	normal
SCRN2	-1.0452	0.0829751	0.869159	normal
TMEM86A	1.33637	0.0830318	0.869159	normal
SOCS3	1.10842	0.0832156	0.869169	normal
UGT8	-0.995314	0.083282	0.869169	normal
IGSF3	-0.923973	0.0832999	0.869169	normal
FAM46B	1.95013	0.0833224	0.869169	normal
ZNF774	-1.10512	0.0833235	0.869169	normal
IL2RG	0.921891	0.0834168	0.86924	normal
MRPL13	1.38445	0.0835458	0.86924	normal
ATXN7L1	-1.009	0.0835597	0.86924	normal
RNF150	1.44584	0.0835628	0.86924	normal
PTGES3L-AARSD1	-1.5904	0.0837287	0.86938	normal
EDNRB	1.19783	0.0837345	0.86938	normal
EDA	1.79597	0.0837508	0.86938	normal
CCHCR1	-0.984712	0.0839668	0.871017	normal
GATA6	-0.967025	0.0840761	0.871546	normal
FZD7	1.22339	0.0842025	0.8718	normal
B3GALNT1	1.82468	0.0842244	0.8718	normal
GLI2	1.30046	0.0842756	0.8718	normal
LIPA	1.01164	0.0843491	0.871957	normal
CTAGE8	-1.32718	0.0844134	0.872019	normal
GGT6	-1.01894	0.0845023	0.872335	normal
RCC1L	-0.91332	0.0847077	0.873851	normal
ITGA6	-0.954959	0.0849263	0.875502	normal
RGL3	-1.50942	0.0851064	0.876169	normal
RRAD	1.78457	0.085119	0.876169	normal
GJA5	1.47725	0.085193	0.876169	normal
RDX	1.1653	0.0853053	0.876169	normal
ENGASE	-1.12263	0.0853262	0.876169	normal
RRAGD	1.49754	0.0853982	0.876169	normal
PLA2G4A	1.57591	0.0854759	0.876169	normal
EMD	0.932212	0.0855342	0.876169	normal
ZSCAN18	-1.58662	0.0855921	0.876169	normal
CYP2D6	-1.29158	0.0856159	0.876169	normal
SH3BP1	-0.982887	0.0856358	0.876169	normal
DPYD	1.3078	0.0859	0.876281	normal
SYT11	1.18031	0.0859013	0.876281	normal
PKN3	-1.18341	0.0859038	0.876281	normal
SPEG	1.30398	0.086099	0.876281	normal
CD209	1.30875	0.0861747	0.876281	normal
SMC6	-1.00926	0.0861942	0.876281	normal
NT5DC3	0.959514	0.0862117	0.876281	normal
S1PR2	1.23595	0.0862283	0.876281	normal
LPCAT2	1.19637	0.0863083	0.876281	normal
HLA-DPB1	1.07373	0.0863233	0.876281	normal
AKT3	1.13521	0.0863305	0.876281	normal
MRPL34	1.37038	0.0863501	0.876281	normal
IGLL5	-1.25544	0.08661	0.878322	normal
PTP4A3	-1.19429	0.0868725	0.879065	normal
IGHG4	-1.25762	0.0869047	0.879065	normal
APOL1	-1.2595	0.0869063	0.879065	normal
TSEN15	1.45811	0.0869333	0.879065	normal
KCNC4	-0.932094	0.0869773	0.879065	normal
SHANK2	-0.933719	0.0871227	0.879331	normal
BAZ1B	-0.904877	0.0871641	0.879331	normal
IGHV1-2	-1.50793	0.0871961	0.879331	normal
IFIT5	1.19493	0.0873689	0.879331	normal
RPL36A-HNRNPH2	1.19391	0.0874155	0.879331	normal
CCDC186	-0.995283	0.0874169	0.879331	normal
MITF	1.35091	0.0874372	0.879331	normal
MAPK15	1.42656	0.0874974	0.879331	normal
TSPAN18	1.22194	0.0875331	0.879331	normal
FAM72C	1.80074	0.0877098	0.880514	normal
RERG	1.63837	0.0878242	0.881071	normal
RAB8B	1.14235	0.0880276	0.881986	normal
NINJ1	0.92769	0.088042	0.881986	normal
ENG	0.91886	0.0880924	0.881986	normal
UBE2A	1.12695	0.0882401	0.882446	normal
TGM3	2.34573	0.088313	0.882446	normal
TMEM8B	-0.91904	0.0883155	0.882446	normal
TMEM74B	1.63797	0.0885661	0.883969	normal
UBE2E2	1.43289	0.0885905	0.883969	normal
SYNC	1.59536	0.0886453	0.883969	normal
CPLX1	-1.38038	0.0888808	0.885727	normal
VPS9D1	-1.05076	0.0890554	0.886621	normal
REEP6	1.81114	0.0890891	0.886621	normal
PDIA2	-1.99425	0.0894149	0.889271	normal
FSCN1	0.991637	0.0899367	0.893602	normal
SRGAP2C	1.19338	0.0899716	0.893602	normal
MLLT6	-1.14625	0.0900298	0.893602	normal
NPFF	-2.30609	0.0901701	0.894401	normal
TFPI	1.21677	0.0903068	0.895163	normal
ADCK2	-0.916016	0.0904217	0.895708	normal
CD80	1.60562	0.0905111	0.895847	normal
HEY2	1.60108	0.0905927	0.895847	normal
ZNF469	1.25048	0.0906155	0.895847	normal
POLR2J3	-0.921765	0.0906851	0.895943	normal
RSBN1L	-0.916001	0.0908964	0.897437	normal
ETS2	-1.00615	0.0909958	0.897825	normal
RBM33	-0.87759	0.09129	0.899801	normal
GREB1L	1.79741	0.0913164	0.899801	normal
FGFR1	0.972575	0.0914341	0.900367	normal
MCM7	-0.893846	0.0915928	0.90052	normal
F10	1.50144	0.0916314	0.90052	normal
TMEM238	-1.03933	0.0916775	0.90052	normal
ZNF385A	1.18721	0.0916907	0.90052	normal
FOXO6	-1.57692	0.0918546	0.900871	normal
OTUD6B	1.18839	0.0920335	0.900871	normal
IGHV4-39	-1.01077	0.0921475	0.900871	normal
DRD4	-1.54931	0.0921477	0.900871	normal
FXYD6	1.21189	0.0921516	0.900871	normal
GLIPR1	1.13126	0.0921737	0.900871	normal
PTGS2	1.51652	0.0921883	0.900871	normal
SLC13A3	1.97511	0.0922583	0.900871	normal
NSDHL	1.03175	0.0923199	0.900871	normal
ARF5	-0.885712	0.0923354	0.900871	normal
ARHGEF35	-0.938217	0.0923893	0.900871	normal
RRS1	0.979116	0.0927936	0.903708	normal
CLIP2	-0.966166	0.0928372	0.903708	normal
TNFRSF12A	0.902351	0.0928616	0.903708	normal
NAGS	1.39663	0.0929897	0.904115	normal
FAM19A5	1.43821	0.0930244	0.904115	normal
EIF3H	1.01201	0.093276	0.904797	normal
ADORA1	1.62433	0.0932855	0.904797	normal
CLCA1	1.17011	0.0932926	0.904797	normal
BNC2	1.18561	0.0933367	0.904797	normal
URAD	-2.66359	0.0936878	0.907174	normal
CXCL14	-0.962544	0.0937036	0.907174	normal
C14orf159	-1.00491	0.093764	0.907174	normal
POM121C	-0.880434	0.0938909	0.907815	normal
VCAM1	1.07705	0.0940377	0.908646	normal
PDCD1LG2	1.71198	0.0941598	0.908884	normal
VIM	1.07725	0.094184	0.908884	normal
RXFP4	-1.41489	0.0942741	0.909168	normal
FAM110B	1.75844	0.0944084	0.909863	normal
ZNF331	1.29271	0.0945503	0.909863	normal
LAPTM4B	1.07777	0.0945816	0.909863	normal
JSRP1	-1.47606	0.0945897	0.909863	normal
MARVELD3	-0.908926	0.0946921	0.910215	normal
C1QBP	-0.899547	0.0947811	0.910215	normal
MGAM2	1.43302	0.0948381	0.910215	normal
THOC2	0.92423	0.0948699	0.910215	normal
MINK1	-0.957275	0.0951643	0.912454	normal
CD40	1.23469	0.0952852	0.912929	normal
GGT5	1.12842	0.0953409	0.912929	normal
GAS6	-0.943287	0.095397	0.912929	normal
GZMK	1.87979	0.0954774	0.913042	normal
CHODL	1.7578	0.0955662	0.913042	normal
RAB11FIP4	-0.977014	0.0956608	0.913042	normal
AC245369.3	1.12114	0.0957129	0.913042	normal
ZNF282	-0.886581	0.0957596	0.913042	normal
CXorf36	1.18688	0.0957754	0.913042	normal
CAP2	1.37818	0.0958394	0.913071	normal
CPNE1	1.01687	0.0959311	0.913161	normal
ITGA5	1.15059	0.0959711	0.913161	normal
SHH	-1.36589	0.0960351	0.913189	normal
TGFBR3	1.16981	0.0961943	0.914121	normal
CRACR2B	-0.900804	0.0963085	0.914625	normal
SPRN	-1.14776	0.0964046	0.914956	normal
SERPINB9	0.979439	0.09647	0.914996	normal
CHCHD3	-0.878707	0.096624	0.915875	normal
SLC47A1	1.63078	0.0967519	0.916175	normal
SBF1	-0.977083	0.0969003	0.916175	normal
WASF1	1.51923	0.0969138	0.916175	normal
PCGF2	-1.09723	0.0969425	0.916175	normal
APCDD1L	1.8517	0.0969951	0.916175	normal
SATB1	-0.92514	0.0970562	0.916175	normal
UGT1A9	-1.92173	0.0970902	0.916175	normal
PLEKHG6	-0.869645	0.097146	0.916175	normal
NCAPG2	-0.898665	0.0973086	0.917131	normal
INTS8	0.968093	0.0974262	0.91766	normal
CCNI2	-1.22954	0.0976092	0.917904	normal
PILRA	1.3834	0.0976278	0.917904	normal
RBM24	1.92701	0.0977772	0.917904	normal
PLVAP	0.878141	0.0978295	0.917904	normal
BATF2	1.10978	0.0978349	0.917904	normal
KIF16B	-0.868875	0.097947	0.917904	normal
MEOX1	1.50482	0.0979498	0.917904	normal
IL1R1	0.960311	0.0980059	0.917904	normal
OLFM2	1.33722	0.0980567	0.917904	normal
RHOJ	1.227	0.0981069	0.917904	normal
KLK15	1.72301	0.0981276	0.917904	normal
PPP1R15A	0.880855	0.0982674	0.918638	normal
HERC2	-1.13988	0.0985172	0.91885	normal
C7orf55-LUC7L2	1.71682	0.098525	0.91885	normal
MUC4	-1.14393	0.0985923	0.91885	normal
TNFSF13	-1.14528	0.0986309	0.91885	normal
EEF1E1	1.40429	0.0987284	0.91885	normal
BTNL9	-1.26196	0.0988373	0.91885	normal
ITPRIP	0.98001	0.0988927	0.91885	normal
ABLIM2	1.28733	0.0989076	0.91885	normal
MYO7B	-0.936623	0.0989476	0.91885	normal
TNFRSF10A	-0.914824	0.0989858	0.91885	normal
WDR90	-0.995499	0.0989935	0.91885	normal
FSTL3	1.22287	0.0990461	0.91885	normal
GOLGA7	1.02753	0.0990892	0.91885	normal
TOR4A	-0.867433	0.0991784	0.919106	normal
DRAM1	1.11443	0.0992892	0.919563	normal
AC093668.1	-1.77999	0.0996598	0.920965	normal
LAMC3	-1.35832	0.0998051	0.920965	normal
PRR34	-1.43337	0.0998298	0.920965	normal
CPSF4	-1.02901	0.099889	0.920965	normal
SLC16A7	1.7226	0.0999017	0.920965	normal
TFAP2A	1.4895	0.100035	0.920965	normal
IGF1	1.44456	0.100036	0.920965	normal
CEBPD	-0.874873	0.100037	0.920965	normal
EFNB2	0.905902	0.100056	0.920965	normal
PCDHB8	1.72226	0.100057	0.920965	normal
DUSP2	1.34773	0.100141	0.921176	normal
RABL6	-0.975968	0.10021	0.921237	normal
CNTD1	-1.73568	0.100378	0.92222	normal
CYB5R3	0.863432	0.100471	0.922505	normal
MAP7D3	1.35619	0.100629	0.922785	normal
FAM110A	-1.22809	0.10068	0.922785	normal
FAM83F	-0.875044	0.100687	0.922785	normal
MOV10L1	1.74135	0.100887	0.9235	normal
GDPD5	-1.1986	0.100909	0.9235	normal
POMZP3	-1.04668	0.100993	0.9235	normal
ZNF444	-0.951753	0.101012	0.9235	normal
LEKR1	-1.77526	0.101074	0.9235	normal
ST14	-1.03818	0.101221	0.9235	normal
KIF1A	2.26714	0.101239	0.9235	normal
TMEM44	-0.93995	0.101274	0.9235	normal
OLFML1	1.25031	0.101339	0.9235	normal
PTPRM	0.918286	0.101445	0.9235	normal
FAM169A	1.67858	0.101468	0.9235	normal
GPRIN2	-1.15096	0.101506	0.9235	normal
DAPK2	-0.926405	0.101825	0.925418	normal
STAB2	1.66989	0.101858	0.925418	normal
TC2N	-1.00463	0.101903	0.925418	normal
APH1B	1.38588	0.101966	0.925435	normal
SLFN5	1.07575	0.102073	0.925503	normal
PIM3	-0.90693	0.102101	0.925503	normal
FCRL3	1.68906	0.10216	0.925503	normal
FAM83A	-1.9668	0.102251	0.925752	normal
RNF157	-0.885835	0.102311	0.925752	normal
MOXD1	1.21777	0.102375	0.925773	normal
CCAR2	-0.877776	0.10246	0.925979	normal
UNC5CL	-1.0419	0.102549	0.926072	normal
ECSCR	1.31552	0.102594	0.926072	normal
NNMT	1.30494	0.102688	0.926359	normal
FTSJ1	0.886461	0.102773	0.92657	normal
GUCD1	-0.985196	0.102908	0.927229	normal
CERS4	1.25411	0.103091	0.927853	normal
HLA-G	2.01691	0.103102	0.927853	normal
MAP3K9	-0.919582	0.103357	0.929589	normal
R3HCC1	-1.10759	0.103529	0.929873	normal
CYP7B1	1.43918	0.103564	0.929873	normal
TEN1-CDK3	-1.09408	0.103575	0.929873	normal
MLH3	-0.93944	0.103977	0.932922	normal
ADCY2	1.60832	0.104079	0.933276	normal
PTDSS1	0.867195	0.104292	0.934627	normal
ANXA9	1.442	0.104524	0.935893	normal
ZFPM2	1.6017	0.104613	0.935893	normal
ARHGEF10L	-0.943246	0.104693	0.935893	normal
CHDH	-0.877354	0.104698	0.935893	normal
CHN1	1.34993	0.104746	0.935893	normal
NOM1	-0.849816	0.104939	0.937055	normal
LDB2	1.15537	0.105135	0.938242	normal
CCR5	1.38155	0.10533	0.939425	normal
HPRT1	1.07507	0.105708	0.942046	normal
FAM126A	1.17217	0.10575	0.942046	normal
ITM2A	1.37762	0.105947	0.943235	normal
EBAG9	1.14393	0.106102	0.944052	normal
IGHV1-69	1.1758	0.106348	0.945684	normal
NAPEPLD	-0.976211	0.106515	0.945776	normal
PCSK6	-0.890818	0.106516	0.945776	normal
PRUNE1	-1.02951	0.106607	0.945776	normal
ZNF789	-1.00756	0.106729	0.945776	normal
PLPPR4	1.46016	0.106754	0.945776	normal
TMEM26	1.51093	0.106796	0.945776	normal
ARHGEF25	1.312	0.106802	0.945776	normal
SLC5A2	-1.43611	0.10687	0.945823	normal
RNF152	1.15665	0.10698	0.946167	normal
PCOTH	1.80332	0.107036	0.946167	normal
RNF6	1.00059	0.107373	0.948359	normal
TMEM190	-1.66922	0.10741	0.948359	normal
MRPL42	1.27271	0.107786	0.951114	normal
SIGLEC14	2.06847	0.108205	0.954208	normal
ALPI	1.48905	0.108291	0.954208	normal
C15orf62	-1.16154	0.108494	0.954208	normal
HDGF	-0.998223	0.108563	0.954208	normal
NOP53	-0.95049	0.108567	0.954208	normal
GSTA4	1.29326	0.108567	0.954208	normal
HLA-DRA	1.1087	0.108584	0.954208	normal
CAV2	1.17329	0.108747	0.955081	normal
FABP1	-1.1211	0.109039	0.957087	normal
RECK	1.25173	0.1092	0.957937	normal
BAHCC1	-1.05297	0.1095	0.959167	normal
DFNA5	1.51486	0.109567	0.959167	normal
DHRS3	-0.90751	0.109624	0.959167	normal
EPHA3	1.23063	0.109632	0.959167	normal
RAB40C	-0.940692	0.109661	0.959167	normal
HERC5	1.46694	0.109809	0.959898	normal
APOC2	1.45557	0.109947	0.960542	normal
AMPH	1.57247	0.110012	0.96055	normal
YWHAZ	0.934033	0.110102	0.960771	normal
ALOX5	-1.0723	0.110169	0.960794	normal
GLT8D2	1.30298	0.110264	0.961066	normal
CAMSAP3	-0.919948	0.110452	0.961299	normal
BCAN	-1.10331	0.110483	0.961299	normal
AL583836.1	1.80389	0.110484	0.961299	normal
RORC	-0.875803	0.110589	0.961602	normal
OR51E1	1.68322	0.110647	0.961602	normal
PNKP	-0.899671	0.110753	0.96196	normal
HAS2	1.32025	0.110928	0.962922	normal
RASSF6	-1.07308	0.111007	0.963045	normal
SATB2	-0.855157	0.111157	0.963788	normal
NCAPH2	-0.962649	0.111277	0.964165	normal
SHANK1	1.74306	0.111329	0.964165	normal
CRYBG1	-0.860148	0.111664	0.965397	normal
PPARGC1A	-1.23512	0.111731	0.965397	normal
FAM177B	1.82323	0.111739	0.965397	normal
EIF2S2	0.991681	0.111762	0.965397	normal
FCGR2A	1.02407	0.111794	0.965397	normal
GLA	1.07035	0.112091	0.967401	normal
MFSD4A	1.20518	0.112366	0.969217	normal
CRISPLD2	1.03727	0.112495	0.969769	normal
MAL2	0.918085	0.112573	0.969879	normal
AC087632.1	-1.63348	0.11264	0.969896	normal
CDC25B	-1.0818	0.112773	0.969922	normal
CAVIN3	1.22837	0.112877	0.969922	normal
COL5A2	1.08516	0.112985	0.969922	normal
MDK	-0.861796	0.113005	0.969922	normal
CYB561D1	-1.10421	0.113114	0.969922	normal
ENOX2	1.04582	0.113184	0.969922	normal
INTS6	0.877079	0.113268	0.969922	normal
PDLIM4	1.26201	0.113305	0.969922	normal
CYTH3	0.882574	0.113313	0.969922	normal
EML1	1.08793	0.113348	0.969922	normal
ATP1A2	1.68728	0.113357	0.969922	normal
ARHGEF16	-0.841442	0.113588	0.970995	normal
LURAP1	1.67699	0.113612	0.970995	normal
B4GALNT1	1.60306	0.113693	0.971132	normal
SPON2	1.10281	0.113796	0.97146	normal
GOLIM4	-0.893112	0.114098	0.973165	normal
PLXNC1	0.992113	0.114126	0.973165	normal
VDAC3	0.871401	0.11429	0.973461	normal
PTAFR	1.22787	0.114343	0.973461	normal
COL14A1	1.07116	0.11442	0.973461	normal
DMD	0.970389	0.114421	0.973461	normal
GRB7	-0.918426	0.114633	0.974304	normal
KLHDC7A	-1.41799	0.114733	0.974304	normal
MYRF	-0.965586	0.114755	0.974304	normal
AL031708.1	-1.29288	0.114845	0.974304	normal
ITGA1	0.827317	0.114846	0.974304	normal
ITPR2	0.866641	0.115127	0.974942	normal
MEPCE	-0.81907	0.115157	0.974942	normal
RASSF4	1.03787	0.115162	0.974942	normal
FAM96B	1.01696	0.115219	0.974942	normal
LYRM1	1.1995	0.115248	0.974942	normal
NPIPA8	1.28702	0.115388	0.975573	normal
ARMCX3	0.858926	0.115488	0.975872	normal
CIT	-0.85194	0.115765	0.977239	normal
CD68	0.860388	0.11582	0.977239	normal
CDT1	-0.959861	0.115846	0.977239	normal
FBXO27	1.77647	0.115914	0.977263	normal
MSN	0.935997	0.116034	0.977565	normal
PDE10A	1.35763	0.116151	0.977565	normal
CLMP	1.14359	0.116198	0.977565	normal
FBXL8	-1.0758	0.116281	0.977565	normal
CNKSR3	0.961211	0.116333	0.977565	normal
NAB1	0.909437	0.116382	0.977565	normal
NECTIN1	-1.02732	0.116408	0.977565	normal
PRTG	1.57306	0.116529	0.978034	normal
WNK2	-1.0761	0.11661	0.97816	normal
OLFML2B	0.996216	0.116675	0.97816	normal
TNFSF9	1.77323	0.116792	0.978588	normal
SPPL2B	-0.847038	0.11705	0.980204	normal
TMEM258	1.01776	0.117221	0.980614	normal
COX19	-0.946546	0.117346	0.980614	normal
ATP5D	-0.868917	0.117357	0.980614	normal
DDRGK1	-0.86307	0.117406	0.980614	normal
CEACAM6	-1.07796	0.117427	0.980614	normal
ELOVL1	-0.884958	0.117572	0.980904	normal
CYB5RL	-1.10756	0.117593	0.980904	normal
LHX4	-1.10705	0.117682	0.9811	normal
ARPC1A	-0.839164	0.117791	0.981218	normal
LDLRAD3	1.17318	0.117828	0.981218	normal
LYST	0.865531	0.11824	0.983942	normal
DCAF7	-0.842786	0.118286	0.983942	normal
CARHSP1	-0.822372	0.118489	0.984325	normal
MZT2A	-0.905858	0.118524	0.984325	normal
EHD2	0.97057	0.118566	0.984325	normal
HEYL	1.02873	0.118646	0.984325	normal
SCD5	1.26171	0.118686	0.984325	normal
CAVIN1	1.00158	0.118727	0.984325	normal
WBP1	-0.879113	0.118927	0.985422	normal
HMGCS2	-0.908144	0.119195	0.985422	normal
CACNA1D	-1.08549	0.119248	0.985422	normal
HLA-DMA	1.08801	0.119327	0.985422	normal
BRCC3	1.06536	0.119347	0.985422	normal
DHCR7	-0.997567	0.119381	0.985422	normal
MRC2	1.0225	0.119484	0.985422	normal
RAB29	1.08721	0.11961	0.985422	normal
UBE2QL1	1.61919	0.119631	0.985422	normal
CBX5	0.904673	0.119649	0.985422	normal
PARVB	1.06333	0.119692	0.985422	normal
TP53I11	-0.940256	0.119694	0.985422	normal
SPNS2	-1.21052	0.119725	0.985422	normal
PROM1	-0.984597	0.119888	0.985422	normal
GCNT2	1.45974	0.119934	0.985422	normal
GPR4	1.14087	0.119972	0.985422	normal
CASP4	0.976865	0.120037	0.985422	normal
ATP2B4	0.847174	0.120217	0.985422	normal
UBR7	-1.09743	0.120223	0.985422	normal
ABCB8	-0.877803	0.120241	0.985422	normal
COL6A1	1.24684	0.120306	0.985422	normal
SSTR2	1.80421	0.12031	0.985422	normal
RPH3AL	-1.02321	0.120503	0.986226	normal
PIK3R2	-0.913076	0.120655	0.986226	normal
C1GALT1C1	1.37029	0.120671	0.986226	normal
FREM2	-1.92944	0.12068	0.986226	normal
PRPS1	1.00274	0.120738	0.986226	normal
AKR1C1	1.38722	0.121107	0.988698	normal
PDE5A	0.97678	0.12119	0.988836	normal
ATP6V0A1	-0.832245	0.121385	0.989147	normal
AGAP3	-0.922705	0.12143	0.989147	normal
FDXR	-1.00623	0.121507	0.989147	normal
PLCB3	-0.914197	0.121592	0.989147	normal
CARD10	-0.899987	0.121711	0.989147	normal
C4BPB	-1.44252	0.121803	0.989147	normal
MROH7	-1.15976	0.121832	0.989147	normal
SPATA13	-1.02137	0.121844	0.989147	normal
HIST1H1D	-0.974993	0.121947	0.989147	normal
CIART	1.66028	0.12204	0.989147	normal
MMP14	1.10597	0.122049	0.989147	normal
PHF6	0.989023	0.122066	0.989147	normal
PRSS51	1.71267	0.122088	0.989147	normal
SNCAIP	-1.04209	0.122394	0.991043	normal
GCOM1	-1.20718	0.122514	0.991043	normal
CTAGE9	-1.36529	0.122521	0.991043	normal
FANCA	-0.880145	0.122671	0.991716	normal
OVCA2	-1.10329	0.123153	0.993974	normal
CHST11	1.13024	0.123188	0.993974	normal
BCL7B	-0.843778	0.123199	0.993974	normal
RNF167	-0.815685	0.123247	0.993974	normal
RP2	1.0424	0.123283	0.993974	normal
SPDYE1	-1.10822	0.123511	0.994971	normal
LCP2	0.967497	0.123539	0.994971	normal
CASZ1	-0.865318	0.123744	0.995397	normal
GPR183	1.15454	0.12379	0.995397	normal
SERINC1	0.844445	0.123792	0.995397	normal
DENND5A	0.927351	0.123936	0.995766	normal
DUSP5	1.13907	0.123971	0.995766	normal
KLF10	0.882544	0.124064	0.995973	normal
SAMD8	0.982109	0.124247	0.996491	normal
JPH1	0.839806	0.124261	0.996491	normal
AL022238.4	-0.997606	0.124453	0.997008	normal
ZNF793	-1.48686	0.124529	0.997008	normal
LMO4	0.978288	0.124614	0.997008	normal
IER3	0.845528	0.12462	0.997008	normal
LRCH1	0.823264	0.124659	0.997008	normal
OVOL2	-0.996474	0.124832	0.997374	normal
DPY19L4	0.982946	0.12487	0.997374	normal
XPOT	0.87512	0.124905	0.997374	normal
SLC12A2	-0.921686	0.125367	0.999407	normal
ABHD16B	-1.1655	0.125412	0.999407	normal
GALNT15	1.54739	0.125508	0.999407	normal
PREP	-0.847723	0.12554	0.999407	normal
CHD5	1.88435	0.125547	0.999407	normal
IGHA1	-1.4068	0.12559	0.999407	normal
GALNT16	1.64121	0.126088	0.999407	normal
TANC2	1.00164	0.126159	0.999407	normal
ETF1	0.827212	0.126279	0.999407	normal
CBR3	-1.08583	0.126453	0.999407	normal
NID2	0.898329	0.126548	0.999407	normal
QTRT2	0.976875	0.126613	0.999407	normal
EMC2	1.08962	0.126657	0.999407	normal
HIVEP3	0.91368	0.126726	0.999407	normal
APOOL	1.28448	0.126874	0.999407	normal
GDF7	-1.36283	0.126926	0.999407	normal
SDCBP	0.836228	0.126942	0.999407	normal
DUSP1	0.893175	0.127005	0.999407	normal
ACAD11	1.17124	0.127032	0.999407	normal
SLC52A1	-1.70659	0.127076	0.999407	normal
ST8SIA4	1.12322	0.127095	0.999407	normal
SPDYE5	-1.16175	0.127162	0.999407	normal
CLDN1	0.870516	0.127203	0.999407	normal
CNRIP1	1.24187	0.127212	0.999407	normal
COX6C	0.817052	0.127465	0.999407	normal
TSHZ3	1.06244	0.127644	0.999407	normal
MYH14	-1.0246	0.127729	0.999407	normal
PECAM1	0.851851	0.127733	0.999407	normal
NUDT16L1	-1.04315	0.127741	0.999407	normal
BHLHA15	-1.30615	0.127791	0.999407	normal
TBL2	-0.81554	0.128068	0.999407	normal
EPHB3	-0.822301	0.12811	0.999407	normal
SVEP1	0.939086	0.128319	0.999407	normal
FRMD5	1.15527	0.12848	0.999407	normal
CES2	0.84508	0.128731	0.999407	normal
IGHM	-0.992081	0.12883	0.999407	normal
STARD5	-1.01078	0.128937	0.999407	normal
RPL36A	1.00032	0.129033	0.999407	normal
NFIB	-0.818022	0.129056	0.999407	normal
HAVCR2	1.17672	0.129075	0.999407	normal
RAMP2	1.25982	0.129128	0.999407	normal
RTL5	1.26114	0.129339	0.999407	normal
AR	1.73836	0.129342	0.999407	normal
CAMK2A	-1.44522	0.129421	0.999407	normal
CFAP73	-1.4957	0.129444	0.999407	normal
PKLR	-2.5045	0.129525	0.999407	normal
PTK2B	-0.914335	0.129544	0.999407	normal
MRPS10	1.00986	0.129561	0.999407	normal
ERO1B	1.31804	0.129797	0.999407	normal
RNF185	-0.927008	0.130037	0.999407	normal
UCP2	-1.07663	0.130071	0.999407	normal
GAD1	2.51144	0.130134	0.999407	normal
MPV17L	1.77966	0.130195	0.999407	normal
LENG9	-0.900788	0.13023	0.999407	normal
ST3GAL1	0.837919	0.130287	0.999407	normal
LAMA5	0.871561	0.130409	0.999407	normal
MS4A2	1.77214	0.130526	0.999407	normal
EDN3	1.40871	0.130571	0.999407	normal
FRMPD3	-1.9031	0.130583	0.999407	normal
CLIP4	1.28522	0.130615	0.999407	normal
VPS13B	0.816535	0.130706	0.999407	normal
EXOC3L4	-1.05038	0.130744	0.999407	normal
CARD11	0.993934	0.130772	0.999407	normal
CLSTN1	-0.863397	0.13085	0.999407	normal
LRCH4	-0.795021	0.130935	0.999407	normal
AK1	0.933869	0.131065	0.999407	normal
PRSS33	1.58593	0.13109	0.999407	normal
FXYD3	-0.994976	0.131116	0.999407	normal
ANO6	0.938262	0.131293	0.999407	normal
MEI1	-1.45335	0.131424	0.999407	normal
MOB4	1.07773	0.131604	0.999407	normal
CLEC5A	1.57213	0.131827	0.999407	normal
HSD17B1	-1.13676	0.131962	0.999407	normal
C1S	0.970329	0.132164	0.999407	normal
CES3	-0.912669	0.132245	0.999407	normal
MST1R	-0.791038	0.132294	0.999407	normal
PEG3	1.4266	0.132367	0.999407	normal
EPB41L3	1.05582	0.132488	0.999407	normal
CAPN10	-0.851851	0.132525	0.999407	normal
SULT1A2	1.40574	0.132725	0.999407	normal
SGCE	1.22436	0.132799	0.999407	normal
THSD1	1.25306	0.132806	0.999407	normal
CTAGE4	-1.20677	0.132985	0.999407	normal
NRTN	-1.07253	0.133031	0.999407	normal
FAM69B	-1.22422	0.133465	0.999407	normal
MRM3	-1.02897	0.133758	0.999407	normal
TUSC3	1.18724	0.133868	0.999407	normal
GPATCH2L	0.807173	0.133884	0.999407	normal
NAALADL1	1.42415	0.13408	0.999407	normal
TAF9B	1.10963	0.134193	0.999407	normal
PTK6	-1.00152	0.134385	0.999407	normal
GRHL3	1.22055	0.134482	0.999407	normal
PRKAG2	-1.01482	0.134566	0.999407	normal
TRRAP	-0.823006	0.134667	0.999407	normal
HNF1B	-0.787369	0.134688	0.999407	normal
GUCY1A2	1.277	0.134719	0.999407	normal
PDZD4	1.40983	0.134734	0.999407	normal
DCK	1.19133	0.134751	0.999407	normal
SLC25A48	-1.5275	0.134876	0.999407	normal
CDCA2	-1.06668	0.134979	0.999407	normal
PRC1	-0.804465	0.135255	0.999407	normal
FAM110C	-1.03503	0.135278	0.999407	normal
SLC52A2	0.860836	0.135596	0.999407	normal
STAG2	0.798645	0.135607	0.999407	normal
EPS8L3	-0.822816	0.135835	0.999407	normal
BCAP31	0.805871	0.135915	0.999407	normal
ACCS	-1.01409	0.136009	0.999407	normal
SPTB	1.44904	0.136087	0.999407	normal
MYCT1	1.42098	0.136093	0.999407	normal
SLC16A4	1.20439	0.136151	0.999407	normal
KIAA1522	-0.807439	0.136166	0.999407	normal
MAP2K5	-0.809823	0.136181	0.999407	normal
CYFIP2	-0.803483	0.136225	0.999407	normal
PHKG1	-1.264	0.136316	0.999407	normal
DSEL	1.29445	0.136588	0.999407	normal
STX1A	-0.988292	0.136656	0.999407	normal
ZNF394	-0.807332	0.136711	0.999407	normal
ATP8B3	1.51249	0.136722	0.999407	normal
COL6A2	1.12889	0.136812	0.999407	normal
TSEN54	-0.841598	0.137015	0.999407	normal
ERLIN2	-0.827069	0.137087	0.999407	normal
HCAR2	1.53022	0.13715	0.999407	normal
COPG2	-0.885041	0.13717	0.999407	normal
SDHAF1	-0.995278	0.137236	0.999407	normal
CST2	1.59376	0.13734	0.999407	normal
AL136295.4	-0.832688	0.137464	0.999407	normal
[truncated: 12,951 more rows]
