# Supplementary material for: Identification of KRAS mutation-associated gut microbiota in colorectal cancer and construction of predictive machine learning model
Source: Microbiol Spectr. 2024 Apr 4;12(5):e02720-23. doi: 10.1128/spectrum.02720-23 (PMC11064510; doi:10.1128/spectrum.02720-23)
Supplement: Table S3 — Functional KEGG pathways of the differential gut microbiota between KRAS mutant and KRAS wild-type CRC patients. [file spectrum.02720-23-s0007.xlsx]

## Sheet: Sheet1
Supplementary Table 3. Functional KEGG pathways of the differential gut microbiota between KRAS mutant and KRAS wild-type CRC patients
KEGG pathway	Mean in KRAS mutant group	Mean in KRAS wild-type group	P-value
ko00943:Isoflavonoid biosynthesis	20409.5	26680.8	0.00820426
ko00472:D-Arginine and D-ornithine metabolism	4.82212e+07	1.27016e+08	0.0378266
ko00791:Atrazine degradation	4.76121e+07	1.62448e+08	0.042883
ko03015:mRNA surveillance pathway	3623.69	141924	0.0505401
ko00514:Other types of O-glycan biosynthesis	715545	204479	0.0528684
ko04962:Vasopressin-regulated water reabsorption	26888.3	6087.23	0.0618527
ko00983:Drug metabolism - other enzymes	1.50358e+08	1.77931e+08	0.0675894
ko03050:Proteasome	326266	3.30435e+06	0.076189
ko00072:Synthesis and degradation of ketone bodies	1.78568e+08	6.85463e+08	0.080598
ko02060:Phosphotransferase system (PTS)	3.69875e+08	6.75615e+08	0.0852121
ko05143:African trypanosomiasis	4.67637e+06	9.66347e+06	0.093363
ko04142:Lysosome	9.22975e+07	435588	0.101134
ko00440:Phosphonate and phosphinate metabolism	1.38966e+08	2.08123e+08	0.111577
ko04144:Endocytosis	396637	656765	0.120585
ko00623:Toluene degradation	6.27093e+08	6.70418e+07	0.121513
ko04075:Plant hormone signal transduction	250009	472208	0.139059
ko05012:Parkinson's disease	732864	9.36712e+06	0.141758
ko00312:beta-Lactam resistance	2.03307e+08	4.15994e+08	0.156271
ko00621:Dioxin degradation	2.04969e+08	3.48514e+08	0.16401
ko00930:Caprolactam degradation	2.73937e+07	1.09474e+08	0.169327
ko02030:Bacterial chemotaxis	5.17009e+08	1.27169e+09	0.169327
ko00633:Nitrotoluene degradation	2.33005e+08	4.75951e+08	0.172034
ko00830:Retinol metabolism	2.00893e+07	6.24562e+07	0.189106
ko02010:ABC transporters	8.68626e+08	1.02869e+09	0.219837
ko05150:Staphylococcus aureus infection	4.51918e+07	5.43935e+07	0.223114
ko00120:Primary bile acid biosynthesis	1.31371e+08	1.74367e+08	0.226425
ko00121:Secondary bile acid biosynthesis	1.18189e+09	1.55731e+09	0.226425
ko00361:Chlorocyclohexane and chlorobenzene degradation	6.66646e+07	1.26818e+08	0.233153
ko03040:Spliceosome	363.953	27568.5	0.235898
ko00980:Metabolism of xenobiotics by cytochrome P450	187469	2.24986e+07	0.237822
ko04080:Neuroactive ligand-receptor interaction	0	1.42094	0.23892
ko05145:Toxoplasmosis	0	73010.1	0.23892
ko00561:Glycerolipid metabolism	5.36993e+08	7.20179e+08	0.247031
ko04614:Renin-angiotensin system	17994	818.179	0.248953
ko00040:Pentose and glucuronate interconversions	8.87917e+08	9.61386e+08	0.261477
ko00362:Benzoate degradation	2.3812e+08	2.78126e+08	0.261477
ko01053:Biosynthesis of siderophore group nonribosomal peptides	1.7293e+08	1.23048e+08	0.268915
ko02040:Flagellar assembly	2.68137e+08	6.68717e+08	0.272688
ko00280:Valine, leucine and isoleucine degradation	8.36104e+08	6.29568e+08	0.280342
ko00627:Aminobenzoate degradation	3.3698e+08	2.23909e+08	0.280342
ko00785:Lipoic acid metabolism	3.58578e+09	1.43136e+09	0.280342
ko05142:Chagas disease (American trypanosomiasis)	119625	219689	0.280804
ko00562:Inositol phosphate metabolism	3.13917e+08	2.98016e+08	0.284223
ko01040:Biosynthesis of unsaturated fatty acids	4.86891e+08	5.35232e+08	0.284223
ko00051:Fructose and mannose metabolism	1.83269e+09	1.5046e+09	0.28814
ko00053:Ascorbate and aldarate metabolism	4.13485e+08	4.13894e+08	0.28814
ko00480:Glutathione metabolism	9.63165e+08	6.95144e+08	0.28814
ko05146:Amoebiasis	8.11954e+07	2.21443e+07	0.28814
ko00052:Galactose metabolism	1.60666e+09	1.63991e+09	0.300111
ko02020:Two-component system	4.20849e+08	5.19876e+08	0.300111
ko00903:Limonene and pinene degradation	5.04442e+07	5.01466e+07	0.301343
ko00920:Sulfur metabolism	8.57931e+08	1.09086e+09	0.308272
ko04310:Wnt signaling pathway	0	62.1115	0.312078
ko05144:Malaria	0	23219	0.312078
ko00520:Amino sugar and nucleotide sugar metabolism	1.97448e+09	1.54379e+09	0.312408
ko00660:C5-Branched dibasic acid metabolism	2.67265e+09	2.4102e+09	0.312408
ko00010:Glycolysis / Gluconeogenesis	1.94229e+09	1.60856e+09	0.316579
ko00030:Pentose phosphate pathway	2.98955e+09	2.30496e+09	0.316579
ko00941:Flavonoid biosynthesis	8.30939e+06	1.26279e+07	0.316579
ko00071:Fatty acid metabolism	6.13925e+08	5.62717e+08	0.320787
ko00350:Tyrosine metabolism	3.14373e+08	3.95032e+08	0.325032
ko00130:Ubiquinone and other terpenoid-quinone biosynthesis	1.12162e+09	5.60122e+08	0.329313
ko00450:Selenocompound metabolism	1.80494e+09	1.50063e+09	0.329313
ko00790:Folate biosynthesis	3.59362e+09	1.70798e+09	0.329313
ko03008:Ribosome biogenesis in eukaryotes	1.12902e+08	7.7317e+07	0.329313
ko00020:Citrate cycle (TCA cycle)	2.50031e+09	1.43346e+09	0.33363
ko00310:Lysine degradation	3.81316e+08	2.86316e+08	0.33363
ko00600:Sphingolipid metabolism	6.35626e+08	6.84428e+08	0.33363
ko03018:RNA degradation	1.33143e+09	8.47624e+08	0.33363
ko00230:Purine metabolism	1.75745e+09	1.24196e+09	0.337984
ko00650:Butanoate metabolism	1.26408e+09	1.01422e+09	0.337984
ko00643:Styrene degradation	2.69104e+07	9.29634e+07	0.338328
ko03410:Base excision repair	1.81015e+09	1.26559e+09	0.342374
ko04146:Peroxisome	4.7005e+08	3.08047e+08	0.342374
ko00240:Pyrimidine metabolism	2.4868e+09	1.61978e+09	0.3468
ko00640:Propanoate metabolism	1.17548e+09	9.91452e+08	0.3468
ko00780:Biotin metabolism	4.21171e+09	2.1272e+09	0.3468
ko00908:Zeatin biosynthesis	1.93816e+09	9.02189e+08	0.3468
ko00970:Aminoacyl-tRNA biosynthesis	3.26935e+09	2.26621e+09	0.3468
ko03030:DNA replication	2.51876e+09	1.69713e+09	0.3468
ko00620:Pyruvate metabolism	1.84413e+09	1.66846e+09	0.351263
ko00730:Thiamine metabolism	3.19314e+09	2.24938e+09	0.351263
ko01055:Biosynthesis of vancomycin group antibiotics	4.47901e+09	3.24537e+09	0.351263
ko03060:Protein export	2.90035e+09	1.98219e+09	0.351263
ko04112:Cell cycle - Caulobacter	3.20676e+09	2.10324e+09	0.351263
ko04122:Sulfur relay system	1.62512e+09	1.45367e+09	0.351263
ko05410:Hypertrophic cardiomyopathy (HCM)	462081	1.10208e+06	0.352715
ko00430:Taurine and hypotaurine metabolism	1.35515e+09	9.39765e+08	0.355761
ko00471:D-Glutamine and D-glutamate metabolism	4.57582e+09	2.85979e+09	0.355761
ko00500:Starch and sucrose metabolism	1.70565e+09	1.55943e+09	0.355761
ko00960:Tropane, piperidine and pyridine alkaloid biosynthesis	5.10124e+08	5.36579e+08	0.355761
ko03010:Ribosome	3.38996e+09	2.15472e+09	0.355761
ko03440:Homologous recombination	3.07991e+09	2.06927e+09	0.355761
ko00311:Penicillin and cephalosporin biosynthesis	3.34369e+07	4.77807e+07	0.360296
ko00473:D-Alanine metabolism	3.32091e+09	2.33086e+09	0.360296
ko00531:Glycosaminoglycan degradation	1.3093e+09	9.17364e+08	0.360296
ko00760:Nicotinate and nicotinamide metabolism	2.70324e+09	1.54015e+09	0.360296
ko01051:Biosynthesis of ansamycins	6.19349e+09	5.97272e+09	0.360296
ko03420:Nucleotide excision repair	1.64943e+09	1.11622e+09	0.360296
ko03430:Mismatch repair	3.45701e+09	2.35924e+09	0.360296
ko00100:Steroid biosynthesis	2.63069e+06	1.89476e+07	0.362575
ko00710:Carbon fixation in photosynthetic organisms	3.19566e+09	2.16176e+09	0.364867
ko00900:Terpenoid backbone biosynthesis	2.72941e+09	1.80735e+09	0.364867
ko05130:Pathogenic Escherichia coli infection	45880.4	38137.9	0.368283
ko00290:Valine, leucine and isoleucine biosynthesis	3.28199e+09	3.00474e+09	0.369474
ko00300:Lysine biosynthesis	2.59618e+09	2.19014e+09	0.369474
ko04626:Plant-pathogen interaction	3.17941e+08	2.62297e+08	0.369474
ko04910:Insulin signaling pathway	1.41814e+08	1.26646e+08	0.369474
ko00511:Other glycan degradation	2.90139e+09	2.29582e+09	0.374117
ko00670:One carbon pool by folate	3.78755e+09	2.41486e+09	0.374117
ko00720:Carbon fixation pathways in prokaryotes	2.7087e+09	1.57918e+09	0.374117
ko00906:Carotenoid biosynthesis	4.03769e+06	2.02503e+07	0.374117
ko00061:Fatty acid biosynthesis	2.68679e+09	2.26433e+09	0.378796
ko00550:Peptidoglycan biosynthesis	3.77147e+09	2.56847e+09	0.378796
ko00270:Cysteine and methionine metabolism	1.89348e+09	1.73281e+09	0.383511
ko00770:Pantothenate and CoA biosynthesis	3.28184e+09	2.4387e+09	0.383511
ko00860:Porphyrin and chlorophyll metabolism	1.53336e+09	9.6855e+08	0.383511
ko00460:Cyanoamino acid metabolism	4.46484e+08	2.44548e+08	0.38388
ko00260:Glycine, serine and threonine metabolism	1.91481e+09	1.49728e+09	0.388262
ko00510:N-Glycan biosynthesis	1.6791e+08	6.74612e+07	0.388262
ko03013:RNA transport	1.22371e+08	7.75018e+07	0.388262
ko03450:Non-homologous end-joining	1.00684e+07	2.14061e+07	0.388262
ko00190:Oxidative phosphorylation	8.24228e+08	6.64915e+08	0.393048
ko00360:Phenylalanine metabolism	3.85155e+08	4.36185e+08	0.39787
ko00521:Streptomycin biosynthesis	3.42813e+09	2.40733e+09	0.39787
ko00910:Nitrogen metabolism	1.12244e+09	8.83804e+08	0.39787
ko03070:Bacterial secretion system	1.44097e+09	1.06232e+09	0.39787
ko05111:Vibrio cholerae pathogenic cycle	3.34801e+08	2.1652e+08	0.39787
ko00250:Alanine, aspartate and glutamate metabolism	2.99552e+09	2.31349e+09	0.402727
ko00400:Phenylalanine, tyrosine and tryptophan biosynthesis	1.87702e+09	1.62018e+09	0.402727
ko00564:Glycerophospholipid metabolism	9.90619e+08	8.26995e+08	0.40762
ko00630:Glyoxylate and dicarboxylate metabolism	1.05588e+09	9.82914e+08	0.412547
ko00750:Vitamin B6 metabolism	2.66421e+09	1.52403e+09	0.412547
ko00590:Arachidonic acid metabolism	0	285631	0.414972
ko00330:Arginine and proline metabolism	1.08439e+09	9.99255e+08	0.417511
ko00740:Riboflavin metabolism	2.35127e+09	1.18014e+09	0.422509
ko00340:Histidine metabolism	1.98155e+09	1.63387e+09	0.427542
ko00680:Methane metabolism	9.89393e+08	7.60596e+08	0.427542
ko00380:Tryptophan metabolism	3.16932e+08	2.97696e+08	0.432603
ko05120:Epithelial cell signaling in Helicobacter pylori infection	3.40729e+08	2.30202e+08	0.458464
ko04141:Protein processing in endoplasmic reticulum	1.17764e+08	6.24177e+07	0.474383
ko04970:Salivary secretion	19116.4	323123	0.474513
ko01057:Biosynthesis of type II polyketide products	1171.5	53873.7	0.475007
ko04110:Cell cycle	8119.97	18597.5	0.477485
ko03020:RNA polymerase	1.79629e+09	1.4362e+09	0.479756
ko00622:Xylene degradation	2.46082e+07	6.39743e+07	0.487796
ko00540:Lipopolysaccharide biosynthesis	2.11974e+09	1.00701e+09	0.535269
ko00625:Chloroalkane and chloroalkene degradation	1.61558e+08	2.1646e+08	0.537824
ko05100:Bacterial invasion of epithelial cells	1.43018e+07	1.45351e+07	0.540993
ko04974:Protein digestion and absorption	2.41189e+08	6.29595e+07	0.558347
ko04621:NOD-like receptor signaling pathway	2.01964e+08	1.10221e+08	0.564191
ko00624:Polycyclic aromatic hydrocarbon degradation	90308.4	6.12891e+06	0.566582
ko04512:ECM-receptor interaction	0	840.356	0.5747
ko04020:Calcium signaling pathway	131.748	57565.1	0.580584
ko00965:Betalain biosynthesis	11112.2	42644.3	0.633361
ko00140:Steroid hormone biosynthesis	9.0918e+07	7.52164e+07	0.661466
ko00601:Glycosphingolipid biosynthesis - lacto and neolacto series	405026	384956	0.667599
ko00281:Geraniol degradation	1.36416e+08	2.72005e+08	0.668922
ko04210:Apoptosis	1.77168e+08	5.31974e+07	0.70603
ko00363:Bisphenol degradation	1.5549e+07	3.79013e+07	0.736063
ko04113:Meiosis - yeast	90010.5	399446	0.739157
ko05322:Systemic lupus erythematosus	39565.4	99381.6	0.798708
ko00195:Photosynthesis	4.33232e+07	8.36003e+07	0.803383
ko00626:Naphthalene degradation	3.14868e+08	1.31074e+08	0.815216
ko05110:Vibrio cholerae infection	11939.1	3.77499e+06	0.844171
ko00642:Ethylbenzene degradation	3.5942e+07	6.85803e+07	0.865259
ko00523:Polyketide sugar unit biosynthesis	2.13222e+07	1.82775e+08	0.881879
ko00591:Linoleic acid metabolism	1.06553e+08	1.75589e+08	0.912398
ko00410:beta-Alanine metabolism	1.09619e+09	6.25417e+08	0.930788
ko00524:Butirosin and neomycin biosynthesis	3.05568e+08	1.29545e+08	0.937999
ko00196:Photosynthesis - antenna proteins	17766.8	56054.4	0.945798
ko00364:Fluorobenzoate degradation	2.14195e+06	4.27183e+07	0.973869
Footnote: KEGG pathway: name of KEGG pathway; Mean in KRAS mutant group: predicted abundance for this pathway in each sample of KRAS mutant CRC patients; Mean in KRAS wild-type CRC patients: predicted abundance for this pathway in each sample of KRAS wild-type CRC patients. P value: P<0.05 as statistical significance.
