# Supplementary material for: Identification of KRAS mutation-associated gut microbiota in colorectal cancer and construction of predictive machine learning model
Source: Microbiol Spectr. 2024 Apr 4;12(5):e02720-23. doi: 10.1128/spectrum.02720-23 (PMC11064510; doi:10.1128/spectrum.02720-23)
Supplement: Table S4 — Correlation matrix among immune-related genes and KRAS mutation-associated gut microbiota. [file spectrum.02720-23-s0008.xlsx]

## Sheet: Sheet1
Supplementary Table 4. Correlation matrix among immune-related genes and KRAS mutation-associated gut microbiota
Immune-related genes	Bacteria	r value	P-value	Source
XCL2	f__Burkholderiaceae.g__Burkholderia	0.408564	0.274938	Figure 6A,6C
XCL2	g__Coprobacter.s__uncultured_organism	-0.579431	0.102021	Figure 6A,6C
XCL2	g__Blautia.s__uncultured_Ruminococcus_sp.			Figure 6A,6C
XCL2	f__Porphyromonadaceae.g__Macellibacteroides			Figure 6A,6C
XCL2	o__Alteromonadales.f__Shewanellaceae	0.180605	0.64193	Figure 6A,6C
XCL2	c__Gammaproteobacteria.o__Alteromonadales	0.180605	0.64193	Figure 6A,6C
XCL2	g__Anaerofustis.s__uncultured_Eubacteriaceae_bacterium	0.180605	0.64193	Figure 6A,6C
XCL2	g__Lactobacillus.s__Lactobacillus_coleohominis			Figure 6A,6C
XCL2	f__Shewanellaceae.g__Shewanella	0.180605	0.64193	Figure 6A,6C
XCL2	g__Fusobacterium.s__Fusobacterium_equinum			Figure 6A,6C
XCL2	g__Clostridium_sensu_stricto.s__Clostridium_cadaveris	-0.579431	0.102021	Figure 6A,6C
XCL2	f__Lachnospiraceae.g__Syntrophococcus	0.180605	0.64193	Figure 6A,6C
XCL2	c__Gammaproteobacteria.o__Aeromonadales	0.485427	0.185284	Figure 6A,6C
XCL2	f__Porphyromonadaceae.g__Coprobacter	-0.669134	0.0487194	Figure 6A,6C
XCL1	f__Burkholderiaceae.g__Burkholderia	0.522132	0.149317	Figure 6A,6C
XCL1	g__Coprobacter.s__uncultured_organism	-0.313022	0.412116	Figure 6A,6C
XCL1	g__Blautia.s__uncultured_Ruminococcus_sp.			Figure 6A,6C
XCL1	f__Porphyromonadaceae.g__Macellibacteroides			Figure 6A,6C
XCL1	o__Alteromonadales.f__Shewanellaceae	0.24654	0.522502	Figure 6A,6C
XCL1	c__Gammaproteobacteria.o__Alteromonadales	0.24654	0.522502	Figure 6A,6C
XCL1	g__Anaerofustis.s__uncultured_Eubacteriaceae_bacterium	0.24654	0.522502	Figure 6A,6C
XCL1	g__Lactobacillus.s__Lactobacillus_coleohominis			Figure 6A,6C
XCL1	f__Shewanellaceae.g__Shewanella	0.24654	0.522502	Figure 6A,6C
XCL1	g__Fusobacterium.s__Fusobacterium_equinum			Figure 6A,6C
XCL1	g__Clostridium_sensu_stricto.s__Clostridium_cadaveris	-0.313022	0.412116	Figure 6A,6C
XCL1	f__Lachnospiraceae.g__Syntrophococcus	0.24654	0.522502	Figure 6A,6C
XCL1	c__Gammaproteobacteria.o__Aeromonadales	0.521099	0.150268	Figure 6A,6C
XCL1	f__Porphyromonadaceae.g__Coprobacter	-0.186912	0.630139	Figure 6A,6C
CXCL9	f__Burkholderiaceae.g__Burkholderia	0.158754	0.683304	Figure 6A,6C
CXCL9	g__Coprobacter.s__uncultured_organism	-0.231634	0.548711	Figure 6A,6C
CXCL9	g__Blautia.s__uncultured_Ruminococcus_sp.			Figure 6A,6C
CXCL9	f__Porphyromonadaceae.g__Macellibacteroides			Figure 6A,6C
CXCL9	o__Alteromonadales.f__Shewanellaceae	0.570685	0.108551	Figure 6A,6C
CXCL9	c__Gammaproteobacteria.o__Alteromonadales	0.570685	0.108551	Figure 6A,6C
CXCL9	g__Anaerofustis.s__uncultured_Eubacteriaceae_bacterium	0.570685	0.108551	Figure 6A,6C
CXCL9	g__Lactobacillus.s__Lactobacillus_coleohominis			Figure 6A,6C
CXCL9	f__Shewanellaceae.g__Shewanella	0.570685	0.108551	Figure 6A,6C
CXCL9	g__Fusobacterium.s__Fusobacterium_equinum			Figure 6A,6C
CXCL9	g__Clostridium_sensu_stricto.s__Clostridium_cadaveris	-0.231634	0.548711	Figure 6A,6C
CXCL9	f__Lachnospiraceae.g__Syntrophococcus	0.570685	0.108551	Figure 6A,6C
CXCL9	c__Gammaproteobacteria.o__Aeromonadales	0.913784	0.000569002	Figure 6A,6C
CXCL9	f__Porphyromonadaceae.g__Coprobacter	-0.364418	0.33494	Figure 6A,6C
CXCL8	f__Burkholderiaceae.g__Burkholderia	0.00386972	0.992117	Figure 6A,6C
CXCL8	g__Coprobacter.s__uncultured_organism	-0.253599	0.510265	Figure 6A,6C
CXCL8	g__Blautia.s__uncultured_Ruminococcus_sp.			Figure 6A,6C
CXCL8	f__Porphyromonadaceae.g__Macellibacteroides			Figure 6A,6C
CXCL8	o__Alteromonadales.f__Shewanellaceae	0.465353	0.206838	Figure 6A,6C
CXCL8	c__Gammaproteobacteria.o__Alteromonadales	0.465353	0.206838	Figure 6A,6C
CXCL8	g__Anaerofustis.s__uncultured_Eubacteriaceae_bacterium	0.465353	0.206838	Figure 6A,6C
CXCL8	g__Lactobacillus.s__Lactobacillus_coleohominis			Figure 6A,6C
CXCL8	f__Shewanellaceae.g__Shewanella	0.465353	0.206838	Figure 6A,6C
CXCL8	g__Fusobacterium.s__Fusobacterium_equinum			Figure 6A,6C
CXCL8	g__Clostridium_sensu_stricto.s__Clostridium_cadaveris	-0.253599	0.510265	Figure 6A,6C
CXCL8	f__Lachnospiraceae.g__Syntrophococcus	0.465353	0.206838	Figure 6A,6C
CXCL8	c__Gammaproteobacteria.o__Aeromonadales	0.257503	0.503547	Figure 6A,6C
CXCL8	f__Porphyromonadaceae.g__Coprobacter	0.126815	0.745092	Figure 6A,6C
CXCL6	f__Burkholderiaceae.g__Burkholderia	-0.373954	0.321472	Figure 6A,6C
CXCL6	g__Coprobacter.s__uncultured_organism	-0.211353	0.585142	Figure 6A,6C
CXCL6	g__Blautia.s__uncultured_Ruminococcus_sp.			Figure 6A,6C
CXCL6	f__Porphyromonadaceae.g__Macellibacteroides			Figure 6A,6C
CXCL6	o__Alteromonadales.f__Shewanellaceae	-0.370544	0.326257	Figure 6A,6C
CXCL6	c__Gammaproteobacteria.o__Alteromonadales	-0.370544	0.326257	Figure 6A,6C
CXCL6	g__Anaerofustis.s__uncultured_Eubacteriaceae_bacterium	-0.370544	0.326257	Figure 6A,6C
CXCL6	g__Lactobacillus.s__Lactobacillus_coleohominis			Figure 6A,6C
CXCL6	f__Shewanellaceae.g__Shewanella	-0.370544	0.326257	Figure 6A,6C
CXCL6	g__Fusobacterium.s__Fusobacterium_equinum			Figure 6A,6C
CXCL6	g__Clostridium_sensu_stricto.s__Clostridium_cadaveris	-0.211353	0.585142	Figure 6A,6C
CXCL6	f__Lachnospiraceae.g__Syntrophococcus	-0.370544	0.326257	Figure 6A,6C
CXCL6	c__Gammaproteobacteria.o__Aeromonadales	0.217388	0.574213	Figure 6A,6C
CXCL6	f__Porphyromonadaceae.g__Coprobacter	-0.0300218	0.938886	Figure 6A,6C
CXCL5	f__Burkholderiaceae.g__Burkholderia	-0.218989	0.571325	Figure 6A,6C
CXCL5	g__Coprobacter.s__uncultured_organism	-0.179833	0.643378	Figure 6A,6C
CXCL5	g__Blautia.s__uncultured_Ruminococcus_sp.			Figure 6A,6C
CXCL5	f__Porphyromonadaceae.g__Macellibacteroides			Figure 6A,6C
CXCL5	o__Alteromonadales.f__Shewanellaceae	-0.244279	0.526444	Figure 6A,6C
CXCL5	c__Gammaproteobacteria.o__Alteromonadales	-0.244279	0.526444	Figure 6A,6C
CXCL5	g__Anaerofustis.s__uncultured_Eubacteriaceae_bacterium	-0.244279	0.526444	Figure 6A,6C
CXCL5	g__Lactobacillus.s__Lactobacillus_coleohominis			Figure 6A,6C
CXCL5	f__Shewanellaceae.g__Shewanella	-0.244279	0.526444	Figure 6A,6C
CXCL5	g__Fusobacterium.s__Fusobacterium_equinum			Figure 6A,6C
CXCL5	g__Clostridium_sensu_stricto.s__Clostridium_cadaveris	-0.179833	0.643378	Figure 6A,6C
CXCL5	f__Lachnospiraceae.g__Syntrophococcus	-0.244279	0.526444	Figure 6A,6C
CXCL5	c__Gammaproteobacteria.o__Aeromonadales	0.147964	0.704016	Figure 6A,6C
CXCL5	f__Porphyromonadaceae.g__Coprobacter	0.497575	0.172887	Figure 6A,6C
CXCL3	f__Burkholderiaceae.g__Burkholderia	-0.215557	0.57752	Figure 6A,6C
CXCL3	g__Coprobacter.s__uncultured_organism	-0.334967	0.378238	Figure 6A,6C
CXCL3	g__Blautia.s__uncultured_Ruminococcus_sp.			Figure 6A,6C
CXCL3	f__Porphyromonadaceae.g__Macellibacteroides			Figure 6A,6C
CXCL3	o__Alteromonadales.f__Shewanellaceae	0.68498	0.0417502	Figure 6A,6C
CXCL3	c__Gammaproteobacteria.o__Alteromonadales	0.68498	0.0417502	Figure 6A,6C
CXCL3	g__Anaerofustis.s__uncultured_Eubacteriaceae_bacterium	0.68498	0.0417502	Figure 6A,6C
CXCL3	g__Lactobacillus.s__Lactobacillus_coleohominis			Figure 6A,6C
CXCL3	f__Shewanellaceae.g__Shewanella	0.68498	0.0417502	Figure 6A,6C
CXCL3	g__Fusobacterium.s__Fusobacterium_equinum			Figure 6A,6C
CXCL3	g__Clostridium_sensu_stricto.s__Clostridium_cadaveris	-0.334967	0.378238	Figure 6A,6C
CXCL3	f__Lachnospiraceae.g__Syntrophococcus	0.68498	0.0417502	Figure 6A,6C
CXCL3	c__Gammaproteobacteria.o__Aeromonadales	0.242146	0.530175	Figure 6A,6C
CXCL3	f__Porphyromonadaceae.g__Coprobacter	0.0142101	0.971056	Figure 6A,6C
CXCL2	f__Burkholderiaceae.g__Burkholderia	-0.352515	0.352134	Figure 6A,6C
CXCL2	g__Coprobacter.s__uncultured_organism	-0.463874	0.208477	Figure 6A,6C
CXCL2	g__Blautia.s__uncultured_Ruminococcus_sp.			Figure 6A,6C
CXCL2	f__Porphyromonadaceae.g__Macellibacteroides			Figure 6A,6C
CXCL2	o__Alteromonadales.f__Shewanellaceae	0.430867	0.246949	Figure 6A,6C
CXCL2	c__Gammaproteobacteria.o__Alteromonadales	0.430867	0.246949	Figure 6A,6C
CXCL2	g__Anaerofustis.s__uncultured_Eubacteriaceae_bacterium	0.430867	0.246949	Figure 6A,6C
CXCL2	g__Lactobacillus.s__Lactobacillus_coleohominis			Figure 6A,6C
CXCL2	f__Shewanellaceae.g__Shewanella	0.430867	0.246949	Figure 6A,6C
CXCL2	g__Fusobacterium.s__Fusobacterium_equinum			Figure 6A,6C
CXCL2	g__Clostridium_sensu_stricto.s__Clostridium_cadaveris	-0.463874	0.208477	Figure 6A,6C
CXCL2	f__Lachnospiraceae.g__Syntrophococcus	0.430867	0.246949	Figure 6A,6C
CXCL2	c__Gammaproteobacteria.o__Aeromonadales	0.0572517	0.883686	Figure 6A,6C
CXCL2	f__Porphyromonadaceae.g__Coprobacter	0.00496183	0.989892	Figure 6A,6C
CXCL17	f__Burkholderiaceae.g__Burkholderia	0.437284	0.239193	Figure 6A,6C
CXCL17	g__Coprobacter.s__uncultured_organism	-0.427439	0.251148	Figure 6A,6C
CXCL17	g__Blautia.s__uncultured_Ruminococcus_sp.			Figure 6A,6C
CXCL17	f__Porphyromonadaceae.g__Macellibacteroides			Figure 6A,6C
CXCL17	o__Alteromonadales.f__Shewanellaceae	0.131108	0.736705	Figure 6A,6C
CXCL17	c__Gammaproteobacteria.o__Alteromonadales	0.131108	0.736705	Figure 6A,6C
CXCL17	g__Anaerofustis.s__uncultured_Eubacteriaceae_bacterium	0.131108	0.736705	Figure 6A,6C
CXCL17	g__Lactobacillus.s__Lactobacillus_coleohominis			Figure 6A,6C
CXCL17	f__Shewanellaceae.g__Shewanella	0.131108	0.736705	Figure 6A,6C
CXCL17	g__Fusobacterium.s__Fusobacterium_equinum			Figure 6A,6C
CXCL17	g__Clostridium_sensu_stricto.s__Clostridium_cadaveris	-0.427439	0.251148	Figure 6A,6C
CXCL17	f__Lachnospiraceae.g__Syntrophococcus	0.131108	0.736705	Figure 6A,6C
CXCL17	c__Gammaproteobacteria.o__Aeromonadales	0.472779	0.198709	Figure 6A,6C
CXCL17	f__Porphyromonadaceae.g__Coprobacter	-0.378091	0.315715	Figure 6A,6C
CXCL16	f__Burkholderiaceae.g__Burkholderia	0.243234	0.528272	Figure 6A,6C
CXCL16	g__Coprobacter.s__uncultured_organism	-0.601623	0.0865433	Figure 6A,6C
CXCL16	g__Blautia.s__uncultured_Ruminococcus_sp.			Figure 6A,6C
CXCL16	f__Porphyromonadaceae.g__Macellibacteroides			Figure 6A,6C
CXCL16	o__Alteromonadales.f__Shewanellaceae	0.465706	0.206447	Figure 6A,6C
CXCL16	c__Gammaproteobacteria.o__Alteromonadales	0.465706	0.206447	Figure 6A,6C
CXCL16	g__Anaerofustis.s__uncultured_Eubacteriaceae_bacterium	0.465706	0.206447	Figure 6A,6C
CXCL16	g__Lactobacillus.s__Lactobacillus_coleohominis			Figure 6A,6C
CXCL16	f__Shewanellaceae.g__Shewanella	0.465706	0.206447	Figure 6A,6C
CXCL16	g__Fusobacterium.s__Fusobacterium_equinum			Figure 6A,6C
CXCL16	g__Clostridium_sensu_stricto.s__Clostridium_cadaveris	-0.601623	0.0865433	Figure 6A,6C
CXCL16	f__Lachnospiraceae.g__Syntrophococcus	0.465706	0.206447	Figure 6A,6C
CXCL16	c__Gammaproteobacteria.o__Aeromonadales	0.335517	0.377406	Figure 6A,6C
CXCL16	f__Porphyromonadaceae.g__Coprobacter	-0.63387	0.0667826	Figure 6A,6C
CXCL14	f__Burkholderiaceae.g__Burkholderia	-0.131702	0.735546	Figure 6A,6C
CXCL14	g__Coprobacter.s__uncultured_organism	-0.177499	0.647762	Figure 6A,6C
CXCL14	g__Blautia.s__uncultured_Ruminococcus_sp.			Figure 6A,6C
CXCL14	f__Porphyromonadaceae.g__Macellibacteroides			Figure 6A,6C
CXCL14	o__Alteromonadales.f__Shewanellaceae	-0.33568	0.37716	Figure 6A,6C
CXCL14	c__Gammaproteobacteria.o__Alteromonadales	-0.33568	0.37716	Figure 6A,6C
CXCL14	g__Anaerofustis.s__uncultured_Eubacteriaceae_bacterium	-0.33568	0.37716	Figure 6A,6C
CXCL14	g__Lactobacillus.s__Lactobacillus_coleohominis			Figure 6A,6C
CXCL14	f__Shewanellaceae.g__Shewanella	-0.33568	0.37716	Figure 6A,6C
CXCL14	g__Fusobacterium.s__Fusobacterium_equinum			Figure 6A,6C
CXCL14	g__Clostridium_sensu_stricto.s__Clostridium_cadaveris	-0.177499	0.647762	Figure 6A,6C
CXCL14	f__Lachnospiraceae.g__Syntrophococcus	-0.33568	0.37716	Figure 6A,6C
CXCL14	c__Gammaproteobacteria.o__Aeromonadales	-0.528936	0.143138	Figure 6A,6C
CXCL14	f__Porphyromonadaceae.g__Coprobacter	-0.0342905	0.930212	Figure 6A,6C
CXCL13	f__Burkholderiaceae.g__Burkholderia	0.506959	0.163645	Figure 6A,6C
CXCL13	g__Coprobacter.s__uncultured_organism	-0.255792	0.506488	Figure 6A,6C
CXCL13	g__Blautia.s__uncultured_Ruminococcus_sp.			Figure 6A,6C
CXCL13	f__Porphyromonadaceae.g__Macellibacteroides			Figure 6A,6C
CXCL13	o__Alteromonadales.f__Shewanellaceae	0.267226	0.486975	Figure 6A,6C
CXCL13	c__Gammaproteobacteria.o__Alteromonadales	0.267226	0.486975	Figure 6A,6C
CXCL13	g__Anaerofustis.s__uncultured_Eubacteriaceae_bacterium	0.267226	0.486975	Figure 6A,6C
CXCL13	g__Lactobacillus.s__Lactobacillus_coleohominis			Figure 6A,6C
CXCL13	f__Shewanellaceae.g__Shewanella	0.267226	0.486975	Figure 6A,6C
CXCL13	g__Fusobacterium.s__Fusobacterium_equinum			Figure 6A,6C
CXCL13	g__Clostridium_sensu_stricto.s__Clostridium_cadaveris	-0.255792	0.506488	Figure 6A,6C
CXCL13	f__Lachnospiraceae.g__Syntrophococcus	0.267226	0.486975	Figure 6A,6C
CXCL13	c__Gammaproteobacteria.o__Aeromonadales	0.6581	0.053986	Figure 6A,6C
CXCL13	f__Porphyromonadaceae.g__Coprobacter	-0.38219	0.310063	Figure 6A,6C
CXCL12	f__Burkholderiaceae.g__Burkholderia	0.429061	0.249156	Figure 6A,6C
CXCL12	g__Coprobacter.s__uncultured_organism	-0.232849	0.546556	Figure 6A,6C
CXCL12	g__Blautia.s__uncultured_Ruminococcus_sp.			Figure 6A,6C
CXCL12	f__Porphyromonadaceae.g__Macellibacteroides			Figure 6A,6C
CXCL12	o__Alteromonadales.f__Shewanellaceae	-0.13874	0.721855	Figure 6A,6C
CXCL12	c__Gammaproteobacteria.o__Alteromonadales	-0.13874	0.721855	Figure 6A,6C
CXCL12	g__Anaerofustis.s__uncultured_Eubacteriaceae_bacterium	-0.13874	0.721855	Figure 6A,6C
CXCL12	g__Lactobacillus.s__Lactobacillus_coleohominis			Figure 6A,6C
CXCL12	f__Shewanellaceae.g__Shewanella	-0.13874	0.721855	Figure 6A,6C
CXCL12	g__Fusobacterium.s__Fusobacterium_equinum			Figure 6A,6C
CXCL12	g__Clostridium_sensu_stricto.s__Clostridium_cadaveris	-0.232849	0.546556	Figure 6A,6C
CXCL12	f__Lachnospiraceae.g__Syntrophococcus	-0.13874	0.721855	Figure 6A,6C
CXCL12	c__Gammaproteobacteria.o__Aeromonadales	0.434514	0.242525	Figure 6A,6C
CXCL12	f__Porphyromonadaceae.g__Coprobacter	-0.256839	0.504688	Figure 6A,6C
CXCL11	f__Burkholderiaceae.g__Burkholderia	0.971334	1.27693e-05	Figure 6A,6C
CXCL11	g__Coprobacter.s__uncultured_organism	-0.17033	0.661287	Figure 6A,6C
CXCL11	g__Blautia.s__uncultured_Ruminococcus_sp.			Figure 6A,6C
CXCL11	f__Porphyromonadaceae.g__Macellibacteroides			Figure 6A,6C
CXCL11	o__Alteromonadales.f__Shewanellaceae	-0.0876909	0.822498	Figure 6A,6C
CXCL11	c__Gammaproteobacteria.o__Alteromonadales	-0.0876909	0.822498	Figure 6A,6C
CXCL11	g__Anaerofustis.s__uncultured_Eubacteriaceae_bacterium	-0.0876909	0.822498	Figure 6A,6C
CXCL11	g__Lactobacillus.s__Lactobacillus_coleohominis			Figure 6A,6C
CXCL11	f__Shewanellaceae.g__Shewanella	-0.0876909	0.822498	Figure 6A,6C
CXCL11	g__Fusobacterium.s__Fusobacterium_equinum			Figure 6A,6C
CXCL11	g__Clostridium_sensu_stricto.s__Clostridium_cadaveris	-0.17033	0.661287	Figure 6A,6C
CXCL11	f__Lachnospiraceae.g__Syntrophococcus	-0.0876909	0.822498	Figure 6A,6C
CXCL11	c__Gammaproteobacteria.o__Aeromonadales	-0.0074351	0.984854	Figure 6A,6C
CXCL11	f__Porphyromonadaceae.g__Coprobacter	-0.231905	0.548231	Figure 6A,6C
CXCL10	f__Burkholderiaceae.g__Burkholderia	0.886261	0.00145946	Figure 6A,6C
CXCL10	g__Coprobacter.s__uncultured_organism	-0.20189	0.602428	Figure 6A,6C
CXCL10	g__Blautia.s__uncultured_Ruminococcus_sp.			Figure 6A,6C
CXCL10	f__Porphyromonadaceae.g__Macellibacteroides			Figure 6A,6C
CXCL10	o__Alteromonadales.f__Shewanellaceae	0.116107	0.76611	Figure 6A,6C
CXCL10	c__Gammaproteobacteria.o__Alteromonadales	0.116107	0.76611	Figure 6A,6C
CXCL10	g__Anaerofustis.s__uncultured_Eubacteriaceae_bacterium	0.116107	0.76611	Figure 6A,6C
CXCL10	g__Lactobacillus.s__Lactobacillus_coleohominis			Figure 6A,6C
CXCL10	f__Shewanellaceae.g__Shewanella	0.116107	0.76611	Figure 6A,6C
CXCL10	g__Fusobacterium.s__Fusobacterium_equinum			Figure 6A,6C
CXCL10	g__Clostridium_sensu_stricto.s__Clostridium_cadaveris	-0.20189	0.602428	Figure 6A,6C
CXCL10	f__Lachnospiraceae.g__Syntrophococcus	0.116107	0.76611	Figure 6A,6C
CXCL10	c__Gammaproteobacteria.o__Aeromonadales	0.261682	0.496398	Figure 6A,6C
CXCL10	f__Porphyromonadaceae.g__Coprobacter	-0.310181	0.4166	Figure 6A,6C
CXCL1	f__Burkholderiaceae.g__Burkholderia	-0.290179	0.448777	Figure 6A,6C
CXCL1	g__Coprobacter.s__uncultured_organism	-0.420135	0.260219	Figure 6A,6C
CXCL1	g__Blautia.s__uncultured_Ruminococcus_sp.			Figure 6A,6C
CXCL1	f__Porphyromonadaceae.g__Macellibacteroides			Figure 6A,6C
CXCL1	o__Alteromonadales.f__Shewanellaceae	0.341269	0.36876	Figure 6A,6C
CXCL1	c__Gammaproteobacteria.o__Alteromonadales	0.341269	0.36876	Figure 6A,6C
CXCL1	g__Anaerofustis.s__uncultured_Eubacteriaceae_bacterium	0.341269	0.36876	Figure 6A,6C
CXCL1	g__Lactobacillus.s__Lactobacillus_coleohominis			Figure 6A,6C
CXCL1	f__Shewanellaceae.g__Shewanella	0.341269	0.36876	Figure 6A,6C
CXCL1	g__Fusobacterium.s__Fusobacterium_equinum			Figure 6A,6C
CXCL1	g__Clostridium_sensu_stricto.s__Clostridium_cadaveris	-0.420135	0.260219	Figure 6A,6C
CXCL1	f__Lachnospiraceae.g__Syntrophococcus	0.341269	0.36876	Figure 6A,6C
CXCL1	c__Gammaproteobacteria.o__Aeromonadales	0.106688	0.784708	Figure 6A,6C
CXCL1	f__Porphyromonadaceae.g__Coprobacter	0.162158	0.676808	Figure 6A,6C
CX3CL1	f__Burkholderiaceae.g__Burkholderia	0.0711299	0.855705	Figure 6A,6C
CX3CL1	g__Coprobacter.s__uncultured_organism	-0.171472	0.659126	Figure 6A,6C
CX3CL1	g__Blautia.s__uncultured_Ruminococcus_sp.			Figure 6A,6C
CX3CL1	f__Porphyromonadaceae.g__Macellibacteroides			Figure 6A,6C
CX3CL1	o__Alteromonadales.f__Shewanellaceae	-0.212082	0.583818	Figure 6A,6C
CX3CL1	c__Gammaproteobacteria.o__Alteromonadales	-0.212082	0.583818	Figure 6A,6C
CX3CL1	g__Anaerofustis.s__uncultured_Eubacteriaceae_bacterium	-0.212082	0.583818	Figure 6A,6C
CX3CL1	g__Lactobacillus.s__Lactobacillus_coleohominis			Figure 6A,6C
CX3CL1	f__Shewanellaceae.g__Shewanella	-0.212082	0.583818	Figure 6A,6C
CX3CL1	g__Fusobacterium.s__Fusobacterium_equinum			Figure 6A,6C
CX3CL1	g__Clostridium_sensu_stricto.s__Clostridium_cadaveris	-0.171472	0.659126	Figure 6A,6C
CX3CL1	f__Lachnospiraceae.g__Syntrophococcus	-0.212082	0.583818	Figure 6A,6C
CX3CL1	c__Gammaproteobacteria.o__Aeromonadales	-0.0490876	0.9002	Figure 6A,6C
CX3CL1	f__Porphyromonadaceae.g__Coprobacter	-0.294705	0.441403	Figure 6A,6C
CCL8	f__Burkholderiaceae.g__Burkholderia	0.0371051	0.924497	Figure 6A,6C
CCL8	g__Coprobacter.s__uncultured_organism	-0.272013	0.4789	Figure 6A,6C
CCL8	g__Blautia.s__uncultured_Ruminococcus_sp.			Figure 6A,6C
CCL8	f__Porphyromonadaceae.g__Macellibacteroides			Figure 6A,6C
CCL8	o__Alteromonadales.f__Shewanellaceae	0.591701	0.0932708	Figure 6A,6C
CCL8	c__Gammaproteobacteria.o__Alteromonadales	0.591701	0.0932708	Figure 6A,6C
CCL8	g__Anaerofustis.s__uncultured_Eubacteriaceae_bacterium	0.591701	0.0932708	Figure 6A,6C
CCL8	g__Lactobacillus.s__Lactobacillus_coleohominis			Figure 6A,6C
CCL8	f__Shewanellaceae.g__Shewanella	0.591701	0.0932708	Figure 6A,6C
CCL8	g__Fusobacterium.s__Fusobacterium_equinum			Figure 6A,6C
CCL8	g__Clostridium_sensu_stricto.s__Clostridium_cadaveris	-0.272013	0.4789	Figure 6A,6C
CCL8	f__Lachnospiraceae.g__Syntrophococcus	0.591701	0.0932708	Figure 6A,6C
CCL8	c__Gammaproteobacteria.o__Aeromonadales	0.938676	0.00017704	Figure 6A,6C
CCL8	f__Porphyromonadaceae.g__Coprobacter	-0.318345	0.403775	Figure 6A,6C
CCL7	f__Burkholderiaceae.g__Burkholderia	-0.200046	0.605816	Figure 6A,6C
CCL7	g__Coprobacter.s__uncultured_organism	-0.200046	0.605816	Figure 6A,6C
CCL7	g__Blautia.s__uncultured_Ruminococcus_sp.			Figure 6A,6C
CCL7	f__Porphyromonadaceae.g__Macellibacteroides			Figure 6A,6C
CCL7	o__Alteromonadales.f__Shewanellaceae	0.945101	0.000120952	Figure 6A,6C
CCL7	c__Gammaproteobacteria.o__Alteromonadales	0.945101	0.000120952	Figure 6A,6C
CCL7	g__Anaerofustis.s__uncultured_Eubacteriaceae_bacterium	0.945101	0.000120952	Figure 6A,6C
CCL7	g__Lactobacillus.s__Lactobacillus_coleohominis			Figure 6A,6C
CCL7	f__Shewanellaceae.g__Shewanella	0.945101	0.000120952	Figure 6A,6C
CCL7	g__Fusobacterium.s__Fusobacterium_equinum			Figure 6A,6C
CCL7	g__Clostridium_sensu_stricto.s__Clostridium_cadaveris	-0.200046	0.605816	Figure 6A,6C
CCL7	f__Lachnospiraceae.g__Syntrophococcus	0.945101	0.000120952	Figure 6A,6C
CCL7	c__Gammaproteobacteria.o__Aeromonadales	0.869273	0.00233499	Figure 6A,6C
CCL7	f__Porphyromonadaceae.g__Coprobacter	-0.0913797	0.815133	Figure 6A,6C
CCL5	f__Burkholderiaceae.g__Burkholderia	0.230364	0.550967	Figure 6A,6C
CCL5	g__Coprobacter.s__uncultured_organism	-0.386172	0.304621	Figure 6A,6C
CCL5	g__Blautia.s__uncultured_Ruminococcus_sp.			Figure 6A,6C
CCL5	f__Porphyromonadaceae.g__Macellibacteroides			Figure 6A,6C
CCL5	o__Alteromonadales.f__Shewanellaceae	0.683484	0.0423787	Figure 6A,6C
CCL5	c__Gammaproteobacteria.o__Alteromonadales	0.683484	0.0423787	Figure 6A,6C
CCL5	g__Anaerofustis.s__uncultured_Eubacteriaceae_bacterium	0.683484	0.0423787	Figure 6A,6C
CCL5	g__Lactobacillus.s__Lactobacillus_coleohominis			Figure 6A,6C
CCL5	f__Shewanellaceae.g__Shewanella	0.683484	0.0423787	Figure 6A,6C
CCL5	g__Fusobacterium.s__Fusobacterium_equinum			Figure 6A,6C
CCL5	g__Clostridium_sensu_stricto.s__Clostridium_cadaveris	-0.386172	0.304621	Figure 6A,6C
CCL5	f__Lachnospiraceae.g__Syntrophococcus	0.683484	0.0423787	Figure 6A,6C
CCL5	c__Gammaproteobacteria.o__Aeromonadales	0.875591	0.001976	Figure 6A,6C
CCL5	f__Porphyromonadaceae.g__Coprobacter	-0.386021	0.304827	Figure 6A,6C
CCL4	f__Burkholderiaceae.g__Burkholderia	0.563247	0.114298	Figure 6A,6C
CCL4	g__Coprobacter.s__uncultured_organism	-0.305256	0.424424	Figure 6A,6C
CCL4	g__Blautia.s__uncultured_Ruminococcus_sp.			Figure 6A,6C
CCL4	f__Porphyromonadaceae.g__Macellibacteroides			Figure 6A,6C
CCL4	o__Alteromonadales.f__Shewanellaceae	0.658587	0.053746	Figure 6A,6C
CCL4	c__Gammaproteobacteria.o__Alteromonadales	0.658587	0.053746	Figure 6A,6C
CCL4	g__Anaerofustis.s__uncultured_Eubacteriaceae_bacterium	0.658587	0.053746	Figure 6A,6C
CCL4	g__Lactobacillus.s__Lactobacillus_coleohominis			Figure 6A,6C
CCL4	f__Shewanellaceae.g__Shewanella	0.658587	0.053746	Figure 6A,6C
CCL4	g__Fusobacterium.s__Fusobacterium_equinum			Figure 6A,6C
CCL4	g__Clostridium_sensu_stricto.s__Clostridium_cadaveris	-0.305256	0.424424	Figure 6A,6C
CCL4	f__Lachnospiraceae.g__Syntrophococcus	0.658587	0.053746	Figure 6A,6C
CCL4	c__Gammaproteobacteria.o__Aeromonadales	0.623164	0.0729914	Figure 6A,6C
CCL4	f__Porphyromonadaceae.g__Coprobacter	-0.311196	0.414995	Figure 6A,6C
CCL3	f__Burkholderiaceae.g__Burkholderia	0.387686	0.302564	Figure 6A,6C
CCL3	g__Coprobacter.s__uncultured_organism	-0.314892	0.409177	Figure 6A,6C
CCL3	g__Blautia.s__uncultured_Ruminococcus_sp.			Figure 6A,6C
CCL3	f__Porphyromonadaceae.g__Macellibacteroides			Figure 6A,6C
CCL3	o__Alteromonadales.f__Shewanellaceae	0.717128	0.0296633	Figure 6A,6C
CCL3	c__Gammaproteobacteria.o__Alteromonadales	0.717128	0.0296633	Figure 6A,6C
CCL3	g__Anaerofustis.s__uncultured_Eubacteriaceae_bacterium	0.717128	0.0296633	Figure 6A,6C
CCL3	g__Lactobacillus.s__Lactobacillus_coleohominis			Figure 6A,6C
CCL3	f__Shewanellaceae.g__Shewanella	0.717128	0.0296633	Figure 6A,6C
CCL3	g__Fusobacterium.s__Fusobacterium_equinum			Figure 6A,6C
CCL3	g__Clostridium_sensu_stricto.s__Clostridium_cadaveris	-0.314892	0.409177	Figure 6A,6C
CCL3	f__Lachnospiraceae.g__Syntrophococcus	0.717128	0.0296633	Figure 6A,6C
CCL3	c__Gammaproteobacteria.o__Aeromonadales	0.560953	0.116106	Figure 6A,6C
CCL3	f__Porphyromonadaceae.g__Coprobacter	-0.13381	0.731439	Figure 6A,6C
CCL28	f__Burkholderiaceae.g__Burkholderia	0.0518843	0.894539	Figure 6A,6C
CCL28	g__Coprobacter.s__uncultured_organism	-0.346004	0.361715	Figure 6A,6C
CCL28	g__Blautia.s__uncultured_Ruminococcus_sp.			Figure 6A,6C
CCL28	f__Porphyromonadaceae.g__Macellibacteroides			Figure 6A,6C
CCL28	o__Alteromonadales.f__Shewanellaceae	0.490709	0.179834	Figure 6A,6C
CCL28	c__Gammaproteobacteria.o__Alteromonadales	0.490709	0.179834	Figure 6A,6C
CCL28	g__Anaerofustis.s__uncultured_Eubacteriaceae_bacterium	0.490709	0.179834	Figure 6A,6C
CCL28	g__Lactobacillus.s__Lactobacillus_coleohominis			Figure 6A,6C
CCL28	f__Shewanellaceae.g__Shewanella	0.490709	0.179834	Figure 6A,6C
CCL28	g__Fusobacterium.s__Fusobacterium_equinum			Figure 6A,6C
CCL28	g__Clostridium_sensu_stricto.s__Clostridium_cadaveris	-0.346004	0.361715	Figure 6A,6C
CCL28	f__Lachnospiraceae.g__Syntrophococcus	0.490709	0.179834	Figure 6A,6C
CCL28	c__Gammaproteobacteria.o__Aeromonadales	0.285466	0.456512	Figure 6A,6C
CCL28	f__Porphyromonadaceae.g__Coprobacter	-0.270193	0.481963	Figure 6A,6C
CCL27	f__Burkholderiaceae.g__Burkholderia	0.128847	0.74112	Figure 6A,6C
CCL27	g__Coprobacter.s__uncultured_organism	-0.406397	0.277742	Figure 6A,6C
CCL27	g__Blautia.s__uncultured_Ruminococcus_sp.			Figure 6A,6C
CCL27	f__Porphyromonadaceae.g__Macellibacteroides			Figure 6A,6C
CCL27	o__Alteromonadales.f__Shewanellaceae	0.366343	0.332199	Figure 6A,6C
CCL27	c__Gammaproteobacteria.o__Alteromonadales	0.366343	0.332199	Figure 6A,6C
CCL27	g__Anaerofustis.s__uncultured_Eubacteriaceae_bacterium	0.366343	0.332199	Figure 6A,6C
CCL27	g__Lactobacillus.s__Lactobacillus_coleohominis			Figure 6A,6C
CCL27	f__Shewanellaceae.g__Shewanella	0.366343	0.332199	Figure 6A,6C
CCL27	g__Fusobacterium.s__Fusobacterium_equinum			Figure 6A,6C
CCL27	g__Clostridium_sensu_stricto.s__Clostridium_cadaveris	-0.406397	0.277742	Figure 6A,6C
CCL27	f__Lachnospiraceae.g__Syntrophococcus	0.366343	0.332199	Figure 6A,6C
CCL27	c__Gammaproteobacteria.o__Aeromonadales	0.133446	0.732147	Figure 6A,6C
CCL27	f__Porphyromonadaceae.g__Coprobacter	-0.47078	0.20088	Figure 6A,6C
CCL26	f__Burkholderiaceae.g__Burkholderia	0.88984	0.00130967	Figure 6A,6C
CCL26	g__Coprobacter.s__uncultured_organism	-0.199329	0.607136	Figure 6A,6C
CCL26	g__Blautia.s__uncultured_Ruminococcus_sp.			Figure 6A,6C
CCL26	f__Porphyromonadaceae.g__Macellibacteroides			Figure 6A,6C
CCL26	o__Alteromonadales.f__Shewanellaceae	0.332605	0.381819	Figure 6A,6C
CCL26	c__Gammaproteobacteria.o__Alteromonadales	0.332605	0.381819	Figure 6A,6C
CCL26	g__Anaerofustis.s__uncultured_Eubacteriaceae_bacterium	0.332605	0.381819	Figure 6A,6C
CCL26	g__Lactobacillus.s__Lactobacillus_coleohominis			Figure 6A,6C
CCL26	f__Shewanellaceae.g__Shewanella	0.332605	0.381819	Figure 6A,6C
CCL26	g__Fusobacterium.s__Fusobacterium_equinum			Figure 6A,6C
CCL26	g__Clostridium_sensu_stricto.s__Clostridium_cadaveris	-0.199329	0.607136	Figure 6A,6C
CCL26	f__Lachnospiraceae.g__Syntrophococcus	0.332605	0.381819	Figure 6A,6C
CCL26	c__Gammaproteobacteria.o__Aeromonadales	0.136317	0.726562	Figure 6A,6C
CCL26	f__Porphyromonadaceae.g__Coprobacter	-0.314208	0.410251	Figure 6A,6C
CCL25	f__Burkholderiaceae.g__Burkholderia	0.418627	0.262113	Figure 6A,6C
CCL25	g__Coprobacter.s__uncultured_organism	-0.0885103	0.820861	Figure 6A,6C
CCL25	g__Blautia.s__uncultured_Ruminococcus_sp.			Figure 6A,6C
CCL25	f__Porphyromonadaceae.g__Macellibacteroides			Figure 6A,6C
CCL25	o__Alteromonadales.f__Shewanellaceae	-0.221002	0.567703	Figure 6A,6C
CCL25	c__Gammaproteobacteria.o__Alteromonadales	-0.221002	0.567703	Figure 6A,6C
CCL25	g__Anaerofustis.s__uncultured_Eubacteriaceae_bacterium	-0.221002	0.567703	Figure 6A,6C
CCL25	g__Lactobacillus.s__Lactobacillus_coleohominis			Figure 6A,6C
CCL25	f__Shewanellaceae.g__Shewanella	-0.221002	0.567703	Figure 6A,6C
CCL25	g__Fusobacterium.s__Fusobacterium_equinum			Figure 6A,6C
CCL25	g__Clostridium_sensu_stricto.s__Clostridium_cadaveris	-0.0885103	0.820861	Figure 6A,6C
CCL25	f__Lachnospiraceae.g__Syntrophococcus	-0.221002	0.567703	Figure 6A,6C
CCL25	c__Gammaproteobacteria.o__Aeromonadales	0.370245	0.326677	Figure 6A,6C
CCL25	f__Porphyromonadaceae.g__Coprobacter	-0.241258	0.531732	Figure 6A,6C
CCL24	f__Burkholderiaceae.g__Burkholderia	0.155225	0.69006	Figure 6A,6C
CCL24	g__Coprobacter.s__uncultured_organism	0.0818353	0.834214	Figure 6A,6C
CCL24	g__Blautia.s__uncultured_Ruminococcus_sp.			Figure 6A,6C
CCL24	f__Porphyromonadaceae.g__Macellibacteroides			Figure 6A,6C
CCL24	o__Alteromonadales.f__Shewanellaceae	-0.329078	0.387197	Figure 6A,6C
CCL24	c__Gammaproteobacteria.o__Alteromonadales	-0.329078	0.387197	Figure 6A,6C
CCL24	g__Anaerofustis.s__uncultured_Eubacteriaceae_bacterium	-0.329078	0.387197	Figure 6A,6C
CCL24	g__Lactobacillus.s__Lactobacillus_coleohominis			Figure 6A,6C
CCL24	f__Shewanellaceae.g__Shewanella	-0.329078	0.387197	Figure 6A,6C
CCL24	g__Fusobacterium.s__Fusobacterium_equinum			Figure 6A,6C
CCL24	g__Clostridium_sensu_stricto.s__Clostridium_cadaveris	0.0818353	0.834214	Figure 6A,6C
CCL24	f__Lachnospiraceae.g__Syntrophococcus	-0.329078	0.387197	Figure 6A,6C
CCL24	c__Gammaproteobacteria.o__Aeromonadales	-0.487798	0.182826	Figure 6A,6C
CCL24	f__Porphyromonadaceae.g__Coprobacter	-0.0852551	0.827368	Figure 6A,6C
CCL23	f__Burkholderiaceae.g__Burkholderia	0.653927	0.0560678	Figure 6A,6C
CCL23	g__Coprobacter.s__uncultured_organism	-0.304385	0.425815	Figure 6A,6C
CCL23	g__Blautia.s__uncultured_Ruminococcus_sp.			Figure 6A,6C
CCL23	f__Porphyromonadaceae.g__Macellibacteroides			Figure 6A,6C
CCL23	o__Alteromonadales.f__Shewanellaceae	-0.0145528	0.970359	Figure 6A,6C
CCL23	c__Gammaproteobacteria.o__Alteromonadales	-0.0145528	0.970359	Figure 6A,6C
CCL23	g__Anaerofustis.s__uncultured_Eubacteriaceae_bacterium	-0.0145528	0.970359	Figure 6A,6C
CCL23	g__Lactobacillus.s__Lactobacillus_coleohominis			Figure 6A,6C
CCL23	f__Shewanellaceae.g__Shewanella	-0.0145528	0.970359	Figure 6A,6C
CCL23	g__Fusobacterium.s__Fusobacterium_equinum			Figure 6A,6C
CCL23	g__Clostridium_sensu_stricto.s__Clostridium_cadaveris	-0.304385	0.425815	Figure 6A,6C
CCL23	f__Lachnospiraceae.g__Syntrophococcus	-0.0145528	0.970359	Figure 6A,6C
CCL23	c__Gammaproteobacteria.o__Aeromonadales	-0.165228	0.670964	Figure 6A,6C
CCL23	f__Porphyromonadaceae.g__Coprobacter	0.286144	0.455395	Figure 6A,6C
CCL22	f__Burkholderiaceae.g__Burkholderia	0.275314	0.473364	Figure 6A,6C
CCL22	g__Coprobacter.s__uncultured_organism	-0.355772	0.347387	Figure 6A,6C
CCL22	g__Blautia.s__uncultured_Ruminococcus_sp.			Figure 6A,6C
CCL22	f__Porphyromonadaceae.g__Macellibacteroides			Figure 6A,6C
CCL22	o__Alteromonadales.f__Shewanellaceae	0.270595	0.481286	Figure 6A,6C
CCL22	c__Gammaproteobacteria.o__Alteromonadales	0.270595	0.481286	Figure 6A,6C
CCL22	g__Anaerofustis.s__uncultured_Eubacteriaceae_bacterium	0.270595	0.481286	Figure 6A,6C
CCL22	g__Lactobacillus.s__Lactobacillus_coleohominis			Figure 6A,6C
CCL22	f__Shewanellaceae.g__Shewanella	0.270595	0.481286	Figure 6A,6C
CCL22	g__Fusobacterium.s__Fusobacterium_equinum			Figure 6A,6C
CCL22	g__Clostridium_sensu_stricto.s__Clostridium_cadaveris	-0.355772	0.347387	Figure 6A,6C
CCL22	f__Lachnospiraceae.g__Syntrophococcus	0.270595	0.481286	Figure 6A,6C
CCL22	c__Gammaproteobacteria.o__Aeromonadales	0.144375	0.710943	Figure 6A,6C
CCL22	f__Porphyromonadaceae.g__Coprobacter	0.155988	0.688597	Figure 6A,6C
CCL21	f__Burkholderiaceae.g__Burkholderia	0.739543	0.0227616	Figure 6A,6C
CCL21	g__Coprobacter.s__uncultured_organism	-0.263014	0.494127	Figure 6A,6C
CCL21	g__Blautia.s__uncultured_Ruminococcus_sp.			Figure 6A,6C
CCL21	f__Porphyromonadaceae.g__Macellibacteroides			Figure 6A,6C
CCL21	o__Alteromonadales.f__Shewanellaceae	0.213665	0.580946	Figure 6A,6C
CCL21	c__Gammaproteobacteria.o__Alteromonadales	0.213665	0.580946	Figure 6A,6C
CCL21	g__Anaerofustis.s__uncultured_Eubacteriaceae_bacterium	0.213665	0.580946	Figure 6A,6C
CCL21	g__Lactobacillus.s__Lactobacillus_coleohominis			Figure 6A,6C
CCL21	f__Shewanellaceae.g__Shewanella	0.213665	0.580946	Figure 6A,6C
CCL21	g__Fusobacterium.s__Fusobacterium_equinum			Figure 6A,6C
CCL21	g__Clostridium_sensu_stricto.s__Clostridium_cadaveris	-0.263014	0.494127	Figure 6A,6C
CCL21	f__Lachnospiraceae.g__Syntrophococcus	0.213665	0.580946	Figure 6A,6C
CCL21	c__Gammaproteobacteria.o__Aeromonadales	0.434512	0.242527	Figure 6A,6C
CCL21	f__Porphyromonadaceae.g__Coprobacter	-0.351189	0.354075	Figure 6A,6C
CCL20	f__Burkholderiaceae.g__Burkholderia	-0.122324	0.753891	Figure 6A,6C
CCL20	g__Coprobacter.s__uncultured_organism	-0.165601	0.670255	Figure 6A,6C
CCL20	g__Blautia.s__uncultured_Ruminococcus_sp.			Figure 6A,6C
CCL20	f__Porphyromonadaceae.g__Macellibacteroides			Figure 6A,6C
CCL20	o__Alteromonadales.f__Shewanellaceae	-0.117429	0.763507	Figure 6A,6C
CCL20	c__Gammaproteobacteria.o__Alteromonadales	-0.117429	0.763507	Figure 6A,6C
CCL20	g__Anaerofustis.s__uncultured_Eubacteriaceae_bacterium	-0.117429	0.763507	Figure 6A,6C
CCL20	g__Lactobacillus.s__Lactobacillus_coleohominis			Figure 6A,6C
CCL20	f__Shewanellaceae.g__Shewanella	-0.117429	0.763507	Figure 6A,6C
CCL20	g__Fusobacterium.s__Fusobacterium_equinum			Figure 6A,6C
CCL20	g__Clostridium_sensu_stricto.s__Clostridium_cadaveris	-0.165601	0.670255	Figure 6A,6C
CCL20	f__Lachnospiraceae.g__Syntrophococcus	-0.117429	0.763507	Figure 6A,6C
CCL20	c__Gammaproteobacteria.o__Aeromonadales	-0.180716	0.64172	Figure 6A,6C
CCL20	f__Porphyromonadaceae.g__Coprobacter	-0.117185	0.763988	Figure 6A,6C
CCL2	f__Burkholderiaceae.g__Burkholderia	0.127202	0.744335	Figure 6A,6C
CCL2	g__Coprobacter.s__uncultured_organism	-0.258078	0.502562	Figure 6A,6C
CCL2	g__Blautia.s__uncultured_Ruminococcus_sp.			Figure 6A,6C
CCL2	f__Porphyromonadaceae.g__Macellibacteroides			Figure 6A,6C
CCL2	o__Alteromonadales.f__Shewanellaceae	0.235449	0.541956	Figure 6A,6C
CCL2	c__Gammaproteobacteria.o__Alteromonadales	0.235449	0.541956	Figure 6A,6C
CCL2	g__Anaerofustis.s__uncultured_Eubacteriaceae_bacterium	0.235449	0.541956	Figure 6A,6C
CCL2	g__Lactobacillus.s__Lactobacillus_coleohominis			Figure 6A,6C
CCL2	f__Shewanellaceae.g__Shewanella	0.235449	0.541956	Figure 6A,6C
CCL2	g__Fusobacterium.s__Fusobacterium_equinum			Figure 6A,6C
CCL2	g__Clostridium_sensu_stricto.s__Clostridium_cadaveris	-0.258078	0.502562	Figure 6A,6C
CCL2	f__Lachnospiraceae.g__Syntrophococcus	0.235449	0.541956	Figure 6A,6C
CCL2	c__Gammaproteobacteria.o__Aeromonadales	0.688444	0.0403175	Figure 6A,6C
CCL2	f__Porphyromonadaceae.g__Coprobacter	0.0170447	0.965285	Figure 6A,6C
CCL19	f__Burkholderiaceae.g__Burkholderia	0.677579	0.0449192	Figure 6A,6C
CCL19	g__Coprobacter.s__uncultured_organism	-0.249825	0.516794	Figure 6A,6C
CCL19	g__Blautia.s__uncultured_Ruminococcus_sp.			Figure 6A,6C
CCL19	f__Porphyromonadaceae.g__Macellibacteroides			Figure 6A,6C
CCL19	o__Alteromonadales.f__Shewanellaceae	0.0142248	0.971026	Figure 6A,6C
CCL19	c__Gammaproteobacteria.o__Alteromonadales	0.0142248	0.971026	Figure 6A,6C
CCL19	g__Anaerofustis.s__uncultured_Eubacteriaceae_bacterium	0.0142248	0.971026	Figure 6A,6C
CCL19	g__Lactobacillus.s__Lactobacillus_coleohominis			Figure 6A,6C
CCL19	f__Shewanellaceae.g__Shewanella	0.0142248	0.971026	Figure 6A,6C
CCL19	g__Fusobacterium.s__Fusobacterium_equinum			Figure 6A,6C
CCL19	g__Clostridium_sensu_stricto.s__Clostridium_cadaveris	-0.249825	0.516794	Figure 6A,6C
CCL19	f__Lachnospiraceae.g__Syntrophococcus	0.0142248	0.971026	Figure 6A,6C
CCL19	c__Gammaproteobacteria.o__Aeromonadales	-0.0818965	0.834091	Figure 6A,6C
CCL19	f__Porphyromonadaceae.g__Coprobacter	-0.120971	0.756545	Figure 6A,6C
CCL18	f__Burkholderiaceae.g__Burkholderia	0.824296	0.00627558	Figure 6A,6C
CCL18	g__Coprobacter.s__uncultured_organism	-0.248294	0.519451	Figure 6A,6C
CCL18	g__Blautia.s__uncultured_Ruminococcus_sp.			Figure 6A,6C
CCL18	f__Porphyromonadaceae.g__Macellibacteroides			Figure 6A,6C
CCL18	o__Alteromonadales.f__Shewanellaceae	0.0325663	0.933715	Figure 6A,6C
CCL18	c__Gammaproteobacteria.o__Alteromonadales	0.0325663	0.933715	Figure 6A,6C
CCL18	g__Anaerofustis.s__uncultured_Eubacteriaceae_bacterium	0.0325663	0.933715	Figure 6A,6C
CCL18	g__Lactobacillus.s__Lactobacillus_coleohominis			Figure 6A,6C
CCL18	f__Shewanellaceae.g__Shewanella	0.0325663	0.933715	Figure 6A,6C
CCL18	g__Fusobacterium.s__Fusobacterium_equinum			Figure 6A,6C
CCL18	g__Clostridium_sensu_stricto.s__Clostridium_cadaveris	-0.248294	0.519451	Figure 6A,6C
CCL18	f__Lachnospiraceae.g__Syntrophococcus	0.0325663	0.933715	Figure 6A,6C
CCL18	c__Gammaproteobacteria.o__Aeromonadales	0.296631	0.438281	Figure 6A,6C
CCL18	f__Porphyromonadaceae.g__Coprobacter	-0.321645	0.398644	Figure 6A,6C
CCL17	f__Burkholderiaceae.g__Burkholderia	0.650406	0.0578634	Figure 6A,6C
CCL17	g__Coprobacter.s__uncultured_organism	-0.0503376	0.897669	Figure 6A,6C
CCL17	g__Blautia.s__uncultured_Ruminococcus_sp.			Figure 6A,6C
CCL17	f__Porphyromonadaceae.g__Macellibacteroides			Figure 6A,6C
CCL17	o__Alteromonadales.f__Shewanellaceae	0.603987	0.0849864	Figure 6A,6C
CCL17	c__Gammaproteobacteria.o__Alteromonadales	0.603987	0.0849864	Figure 6A,6C
CCL17	g__Anaerofustis.s__uncultured_Eubacteriaceae_bacterium	0.603987	0.0849864	Figure 6A,6C
CCL17	g__Lactobacillus.s__Lactobacillus_coleohominis			Figure 6A,6C
CCL17	f__Shewanellaceae.g__Shewanella	0.603987	0.0849864	Figure 6A,6C
CCL17	g__Fusobacterium.s__Fusobacterium_equinum			Figure 6A,6C
CCL17	g__Clostridium_sensu_stricto.s__Clostridium_cadaveris	-0.0503376	0.897669	Figure 6A,6C
CCL17	f__Lachnospiraceae.g__Syntrophococcus	0.603987	0.0849864	Figure 6A,6C
CCL17	c__Gammaproteobacteria.o__Aeromonadales	0.526682	0.145168	Figure 6A,6C
CCL17	f__Porphyromonadaceae.g__Coprobacter	-0.225051	0.560442	Figure 6A,6C
CCL16	f__Burkholderiaceae.g__Burkholderia	-0.0714965	0.854968	Figure 6A,6C
CCL16	g__Coprobacter.s__uncultured_organism	-0.222494	0.565023	Figure 6A,6C
CCL16	g__Blautia.s__uncultured_Ruminococcus_sp.			Figure 6A,6C
CCL16	f__Porphyromonadaceae.g__Macellibacteroides			Figure 6A,6C
CCL16	o__Alteromonadales.f__Shewanellaceae	0.0881399	0.821601	Figure 6A,6C
CCL16	c__Gammaproteobacteria.o__Alteromonadales	0.0881399	0.821601	Figure 6A,6C
CCL16	g__Anaerofustis.s__uncultured_Eubacteriaceae_bacterium	0.0881399	0.821601	Figure 6A,6C
CCL16	g__Lactobacillus.s__Lactobacillus_coleohominis			Figure 6A,6C
CCL16	f__Shewanellaceae.g__Shewanella	0.0881399	0.821601	Figure 6A,6C
CCL16	g__Fusobacterium.s__Fusobacterium_equinum			Figure 6A,6C
CCL16	g__Clostridium_sensu_stricto.s__Clostridium_cadaveris	-0.222494	0.565023	Figure 6A,6C
CCL16	f__Lachnospiraceae.g__Syntrophococcus	0.0881399	0.821601	Figure 6A,6C
CCL16	c__Gammaproteobacteria.o__Aeromonadales	-0.0734639	0.851012	Figure 6A,6C
CCL16	f__Porphyromonadaceae.g__Coprobacter	0.589717	0.0946534	Figure 6A,6C
CCL15	f__Burkholderiaceae.g__Burkholderia	0.62826	0.0699933	Figure 6A,6C
CCL15	g__Coprobacter.s__uncultured_organism	-0.223119	0.563903	Figure 6A,6C
CCL15	g__Blautia.s__uncultured_Ruminococcus_sp.			Figure 6A,6C
CCL15	f__Porphyromonadaceae.g__Macellibacteroides			Figure 6A,6C
CCL15	o__Alteromonadales.f__Shewanellaceae	-0.107562	0.782978	Figure 6A,6C
CCL15	c__Gammaproteobacteria.o__Alteromonadales	-0.107562	0.782978	Figure 6A,6C
CCL15	g__Anaerofustis.s__uncultured_Eubacteriaceae_bacterium	-0.107562	0.782978	Figure 6A,6C
CCL15	g__Lactobacillus.s__Lactobacillus_coleohominis			Figure 6A,6C
CCL15	f__Shewanellaceae.g__Shewanella	-0.107562	0.782978	Figure 6A,6C
CCL15	g__Fusobacterium.s__Fusobacterium_equinum			Figure 6A,6C
CCL15	g__Clostridium_sensu_stricto.s__Clostridium_cadaveris	-0.223119	0.563903	Figure 6A,6C
CCL15	f__Lachnospiraceae.g__Syntrophococcus	-0.107562	0.782978	Figure 6A,6C
CCL15	c__Gammaproteobacteria.o__Aeromonadales	-0.46551	0.206664	Figure 6A,6C
CCL15	f__Porphyromonadaceae.g__Coprobacter	-0.142339	0.714881	Figure 6A,6C
CCL14	f__Burkholderiaceae.g__Burkholderia	0.440221	0.235687	Figure 6A,6C
CCL14	g__Coprobacter.s__uncultured_organism	-0.14371	0.712228	Figure 6A,6C
CCL14	g__Blautia.s__uncultured_Ruminococcus_sp.			Figure 6A,6C
CCL14	f__Porphyromonadaceae.g__Macellibacteroides			Figure 6A,6C
CCL14	o__Alteromonadales.f__Shewanellaceae	-0.173328	0.655621	Figure 6A,6C
CCL14	c__Gammaproteobacteria.o__Alteromonadales	-0.173328	0.655621	Figure 6A,6C
CCL14	g__Anaerofustis.s__uncultured_Eubacteriaceae_bacterium	-0.173328	0.655621	Figure 6A,6C
CCL14	g__Lactobacillus.s__Lactobacillus_coleohominis			Figure 6A,6C
CCL14	f__Shewanellaceae.g__Shewanella	-0.173328	0.655621	Figure 6A,6C
CCL14	g__Fusobacterium.s__Fusobacterium_equinum			Figure 6A,6C
CCL14	g__Clostridium_sensu_stricto.s__Clostridium_cadaveris	-0.14371	0.712228	Figure 6A,6C
CCL14	f__Lachnospiraceae.g__Syntrophococcus	-0.173328	0.655621	Figure 6A,6C
CCL14	c__Gammaproteobacteria.o__Aeromonadales	0.398697	0.287824	Figure 6A,6C
CCL14	f__Porphyromonadaceae.g__Coprobacter	-0.220596	0.568433	Figure 6A,6C
CCL13	f__Burkholderiaceae.g__Burkholderia	0.524106	0.147509	Figure 6A,6C
CCL13	g__Coprobacter.s__uncultured_organism	-0.281456	0.463138	Figure 6A,6C
CCL13	g__Blautia.s__uncultured_Ruminococcus_sp.			Figure 6A,6C
CCL13	f__Porphyromonadaceae.g__Macellibacteroides			Figure 6A,6C
CCL13	o__Alteromonadales.f__Shewanellaceae	0.631844	0.067931	Figure 6A,6C
CCL13	c__Gammaproteobacteria.o__Alteromonadales	0.631844	0.067931	Figure 6A,6C
CCL13	g__Anaerofustis.s__uncultured_Eubacteriaceae_bacterium	0.631844	0.067931	Figure 6A,6C
CCL13	g__Lactobacillus.s__Lactobacillus_coleohominis			Figure 6A,6C
CCL13	f__Shewanellaceae.g__Shewanella	0.631844	0.067931	Figure 6A,6C
CCL13	g__Fusobacterium.s__Fusobacterium_equinum			Figure 6A,6C
CCL13	g__Clostridium_sensu_stricto.s__Clostridium_cadaveris	-0.281456	0.463138	Figure 6A,6C
CCL13	f__Lachnospiraceae.g__Syntrophococcus	0.631844	0.067931	Figure 6A,6C
CCL13	c__Gammaproteobacteria.o__Aeromonadales	0.478133	0.192962	Figure 6A,6C
CCL13	f__Porphyromonadaceae.g__Coprobacter	-0.0294984	0.93995	Figure 6A,6C
CCL11	f__Burkholderiaceae.g__Burkholderia	0.169603	0.662663	Figure 6A,6C
CCL11	g__Coprobacter.s__uncultured_organism	-0.221801	0.566268	Figure 6A,6C
CCL11	g__Blautia.s__uncultured_Ruminococcus_sp.			Figure 6A,6C
CCL11	f__Porphyromonadaceae.g__Macellibacteroides			Figure 6A,6C
CCL11	o__Alteromonadales.f__Shewanellaceae	-0.438619	0.237596	Figure 6A,6C
CCL11	c__Gammaproteobacteria.o__Alteromonadales	-0.438619	0.237596	Figure 6A,6C
CCL11	g__Anaerofustis.s__uncultured_Eubacteriaceae_bacterium	-0.438619	0.237596	Figure 6A,6C
CCL11	g__Lactobacillus.s__Lactobacillus_coleohominis			Figure 6A,6C
CCL11	f__Shewanellaceae.g__Shewanella	-0.438619	0.237596	Figure 6A,6C
CCL11	g__Fusobacterium.s__Fusobacterium_equinum			Figure 6A,6C
CCL11	g__Clostridium_sensu_stricto.s__Clostridium_cadaveris	-0.221801	0.566268	Figure 6A,6C
CCL11	f__Lachnospiraceae.g__Syntrophococcus	-0.438619	0.237596	Figure 6A,6C
CCL11	c__Gammaproteobacteria.o__Aeromonadales	0.162743	0.675694	Figure 6A,6C
CCL11	f__Porphyromonadaceae.g__Coprobacter	0.0624262	0.873239	Figure 6A,6C
CCL1	f__Burkholderiaceae.g__Burkholderia	0.400083	0.285996	Figure 6A,6C
CCL1	g__Coprobacter.s__uncultured_organism	-0.25016	0.516212	Figure 6A,6C
CCL1	g__Blautia.s__uncultured_Ruminococcus_sp.			Figure 6A,6C
CCL1	f__Porphyromonadaceae.g__Macellibacteroides			Figure 6A,6C
CCL1	o__Alteromonadales.f__Shewanellaceae	0.803009	0.00915914	Figure 6A,6C
CCL1	c__Gammaproteobacteria.o__Alteromonadales	0.803009	0.00915914	Figure 6A,6C
CCL1	g__Anaerofustis.s__uncultured_Eubacteriaceae_bacterium	0.803009	0.00915914	Figure 6A,6C
CCL1	g__Lactobacillus.s__Lactobacillus_coleohominis			Figure 6A,6C
CCL1	f__Shewanellaceae.g__Shewanella	0.803009	0.00915914	Figure 6A,6C
CCL1	g__Fusobacterium.s__Fusobacterium_equinum			Figure 6A,6C
CCL1	g__Clostridium_sensu_stricto.s__Clostridium_cadaveris	-0.25016	0.516212	Figure 6A,6C
CCL1	f__Lachnospiraceae.g__Syntrophococcus	0.803009	0.00915914	Figure 6A,6C
CCL1	c__Gammaproteobacteria.o__Aeromonadales	0.651436	0.0573347	Figure 6A,6C
CCL1	f__Porphyromonadaceae.g__Coprobacter	-0.108146	0.781822	Figure 6A,6C
XCL2	f__Lachnospiraceae.g__Anaerostipes	0.539642	0.133726	Figure 6A,6C
XCL2	g__Dialister.s__Dialister_micraerophilus	0.686133	0.0412697	Figure 6A,6C
XCL2	g__Bifidobacterium.s__Bifidobacterium_longum	-0.0120003	0.975556	Figure 6A,6C
XCL2	f__Ruminococcaceae.g__Butyricicoccus	0.547247	0.127268	Figure 6A,6C
XCL2	g__Intestinimonas.s__uncultured_rumen_bacterium	-0.330517	0.384998	Figure 6A,6C
XCL2	c__Actinobacteria.o__Actinomycetales	-0.112093	0.774023	Figure 6A,6C
XCL2	g__Alistipes.s__uncultured_organism	-0.330517	0.384998	Figure 6A,6C
XCL2	f__Erysipelotrichaceae.g__Faecalitalea	0.704039	0.0342622	Figure 6A,6C
XCL2	p__Verrucomicrobia.c__Verrucomicrobiae	0.250412	0.515775	Figure 6A,6C
XCL2	c__Verrucomicrobiae.o__Verrucomicrobiales	0.250412	0.515775	Figure 6A,6C
XCL2	o__Verrucomicrobiales.f__Verrucomicrobiaceae	0.250412	0.515775	Figure 6A,6C
XCL2	f__Verrucomicrobiaceae.g__Akkermansia	0.250412	0.515775	Figure 6A,6C
XCL1	f__Lachnospiraceae.g__Anaerostipes	0.246562	0.522464	Figure 6A,6C
XCL1	g__Dialister.s__Dialister_micraerophilus	0.754802	0.0187289	Figure 6A,6C
XCL1	g__Bifidobacterium.s__Bifidobacterium_longum	-0.382553	0.309565	Figure 6A,6C
XCL1	f__Ruminococcaceae.g__Butyricicoccus	0.2576	0.503382	Figure 6A,6C
XCL1	g__Intestinimonas.s__uncultured_rumen_bacterium	0.0355261	0.927703	Figure 6A,6C
XCL1	c__Actinobacteria.o__Actinomycetales	-0.12237	0.753799	Figure 6A,6C
XCL1	g__Alistipes.s__uncultured_organism	0.0355261	0.927703	Figure 6A,6C
XCL1	f__Erysipelotrichaceae.g__Faecalitalea	0.788553	0.0115589	Figure 6A,6C
XCL1	p__Verrucomicrobia.c__Verrucomicrobiae	0.330169	0.385529	Figure 6A,6C
XCL1	c__Verrucomicrobiae.o__Verrucomicrobiales	0.330169	0.385529	Figure 6A,6C
XCL1	o__Verrucomicrobiales.f__Verrucomicrobiaceae	0.330169	0.385529	Figure 6A,6C
XCL1	f__Verrucomicrobiaceae.g__Akkermansia	0.330169	0.385529	Figure 6A,6C
CXCL9	f__Lachnospiraceae.g__Anaerostipes	0.211152	0.585507	Figure 6A,6C
CXCL9	g__Dialister.s__Dialister_micraerophilus	0.599068	0.0882465	Figure 6A,6C
CXCL9	g__Bifidobacterium.s__Bifidobacterium_longum	-0.296493	0.438506	Figure 6A,6C
CXCL9	f__Ruminococcaceae.g__Butyricicoccus	0.129701	0.739452	Figure 6A,6C
CXCL9	g__Intestinimonas.s__uncultured_rumen_bacterium	-0.250988	0.514778	Figure 6A,6C
CXCL9	c__Actinobacteria.o__Actinomycetales	-0.0790665	0.839764	Figure 6A,6C
CXCL9	g__Alistipes.s__uncultured_organism	-0.250988	0.514778	Figure 6A,6C
CXCL9	f__Erysipelotrichaceae.g__Faecalitalea	0.975481	7.41962e-06	Figure 6A,6C
CXCL9	p__Verrucomicrobia.c__Verrucomicrobiae	0.260281	0.498789	Figure 6A,6C
CXCL9	c__Verrucomicrobiae.o__Verrucomicrobiales	0.260281	0.498789	Figure 6A,6C
CXCL9	o__Verrucomicrobiales.f__Verrucomicrobiaceae	0.260281	0.498789	Figure 6A,6C
CXCL9	f__Verrucomicrobiaceae.g__Akkermansia	0.260281	0.498789	Figure 6A,6C
CXCL8	f__Lachnospiraceae.g__Anaerostipes	0.266601	0.488034	Figure 6A,6C
CXCL8	g__Dialister.s__Dialister_micraerophilus	-0.140231	0.718965	Figure 6A,6C
CXCL8	g__Bifidobacterium.s__Bifidobacterium_longum	-0.397305	0.289668	Figure 6A,6C
CXCL8	f__Ruminococcaceae.g__Butyricicoccus	0.323697	0.395468	Figure 6A,6C
CXCL8	g__Intestinimonas.s__uncultured_rumen_bacterium	0.369998	0.327026	Figure 6A,6C
CXCL8	c__Actinobacteria.o__Actinomycetales	0.271898	0.479093	Figure 6A,6C
CXCL8	g__Alistipes.s__uncultured_organism	0.369998	0.327026	Figure 6A,6C
CXCL8	f__Erysipelotrichaceae.g__Faecalitalea	0.199622	0.606597	Figure 6A,6C
CXCL8	p__Verrucomicrobia.c__Verrucomicrobiae	0.399891	0.286248	Figure 6A,6C
CXCL8	c__Verrucomicrobiae.o__Verrucomicrobiales	0.399891	0.286248	Figure 6A,6C
CXCL8	o__Verrucomicrobiales.f__Verrucomicrobiaceae	0.399891	0.286248	Figure 6A,6C
CXCL8	f__Verrucomicrobiaceae.g__Akkermansia	0.399891	0.286248	Figure 6A,6C
CXCL6	f__Lachnospiraceae.g__Anaerostipes	0.0701065	0.857764	Figure 6A,6C
CXCL6	g__Dialister.s__Dialister_micraerophilus	0.276817	0.470854	Figure 6A,6C
CXCL6	g__Bifidobacterium.s__Bifidobacterium_longum	0.662208	0.0519846	Figure 6A,6C
CXCL6	f__Ruminococcaceae.g__Butyricicoccus	0.0711623	0.85564	Figure 6A,6C
CXCL6	g__Intestinimonas.s__uncultured_rumen_bacterium	0.141936	0.71566	Figure 6A,6C
CXCL6	c__Actinobacteria.o__Actinomycetales	0.153155	0.69403	Figure 6A,6C
CXCL6	g__Alistipes.s__uncultured_organism	0.141936	0.71566	Figure 6A,6C
CXCL6	f__Erysipelotrichaceae.g__Faecalitalea	0.114789	0.768706	Figure 6A,6C
CXCL6	p__Verrucomicrobia.c__Verrucomicrobiae	-0.323451	0.395848	Figure 6A,6C
CXCL6	c__Verrucomicrobiae.o__Verrucomicrobiales	-0.323451	0.395848	Figure 6A,6C
CXCL6	o__Verrucomicrobiales.f__Verrucomicrobiaceae	-0.323451	0.395848	Figure 6A,6C
CXCL6	f__Verrucomicrobiaceae.g__Akkermansia	-0.323451	0.395848	Figure 6A,6C
CXCL5	f__Lachnospiraceae.g__Anaerostipes	0.0525654	0.893161	Figure 6A,6C
CXCL5	g__Dialister.s__Dialister_micraerophilus	0.209329	0.588825	Figure 6A,6C
CXCL5	g__Bifidobacterium.s__Bifidobacterium_longum	0.549503	0.125389	Figure 6A,6C
CXCL5	f__Ruminococcaceae.g__Butyricicoccus	0.171278	0.659494	Figure 6A,6C
CXCL5	g__Intestinimonas.s__uncultured_rumen_bacterium	0.76228	0.016939	Figure 6A,6C
CXCL5	c__Actinobacteria.o__Actinomycetales	0.166992	0.667613	Figure 6A,6C
CXCL5	g__Alistipes.s__uncultured_organism	0.76228	0.016939	Figure 6A,6C
CXCL5	f__Erysipelotrichaceae.g__Faecalitalea	0.0946705	0.808574	Figure 6A,6C
CXCL5	p__Verrucomicrobia.c__Verrucomicrobiae	0.038771	0.921115	Figure 6A,6C
CXCL5	c__Verrucomicrobiae.o__Verrucomicrobiales	0.038771	0.921115	Figure 6A,6C
CXCL5	o__Verrucomicrobiales.f__Verrucomicrobiaceae	0.038771	0.921115	Figure 6A,6C
CXCL5	f__Verrucomicrobiaceae.g__Akkermansia	0.038771	0.921115	Figure 6A,6C
CXCL3	f__Lachnospiraceae.g__Anaerostipes	0.422182	0.257659	Figure 6A,6C
CXCL3	g__Dialister.s__Dialister_micraerophilus	-0.530075	0.142119	Figure 6A,6C
CXCL3	g__Bifidobacterium.s__Bifidobacterium_longum	0.0205168	0.958218	Figure 6A,6C
CXCL3	f__Ruminococcaceae.g__Butyricicoccus	0.477278	0.193873	Figure 6A,6C
CXCL3	g__Intestinimonas.s__uncultured_rumen_bacterium	0.300726	0.431678	Figure 6A,6C
CXCL3	c__Actinobacteria.o__Actinomycetales	0.231496	0.548957	Figure 6A,6C
CXCL3	g__Alistipes.s__uncultured_organism	0.300726	0.431678	Figure 6A,6C
CXCL3	f__Erysipelotrichaceae.g__Faecalitalea	0.0325763	0.933695	Figure 6A,6C
CXCL3	p__Verrucomicrobia.c__Verrucomicrobiae	0.173012	0.656217	Figure 6A,6C
CXCL3	c__Verrucomicrobiae.o__Verrucomicrobiales	0.173012	0.656217	Figure 6A,6C
CXCL3	o__Verrucomicrobiales.f__Verrucomicrobiaceae	0.173012	0.656217	Figure 6A,6C
CXCL3	f__Verrucomicrobiaceae.g__Akkermansia	0.173012	0.656217	Figure 6A,6C
CXCL2	f__Lachnospiraceae.g__Anaerostipes	0.494132	0.176351	Figure 6A,6C
CXCL2	g__Dialister.s__Dialister_micraerophilus	-0.608261	0.0822146	Figure 6A,6C
CXCL2	g__Bifidobacterium.s__Bifidobacterium_longum	0.339214	0.371839	Figure 6A,6C
CXCL2	f__Ruminococcaceae.g__Butyricicoccus	0.57225	0.107364	Figure 6A,6C
CXCL2	g__Intestinimonas.s__uncultured_rumen_bacterium	0.398408	0.288206	Figure 6A,6C
CXCL2	c__Actinobacteria.o__Actinomycetales	0.316009	0.407426	Figure 6A,6C
CXCL2	g__Alistipes.s__uncultured_organism	0.398408	0.288206	Figure 6A,6C
CXCL2	f__Erysipelotrichaceae.g__Faecalitalea	-0.19292	0.618972	Figure 6A,6C
CXCL2	p__Verrucomicrobia.c__Verrucomicrobiae	-0.133537	0.73197	Figure 6A,6C
CXCL2	c__Verrucomicrobiae.o__Verrucomicrobiales	-0.133537	0.73197	Figure 6A,6C
CXCL2	o__Verrucomicrobiales.f__Verrucomicrobiaceae	-0.133537	0.73197	Figure 6A,6C
CXCL2	f__Verrucomicrobiaceae.g__Akkermansia	-0.133537	0.73197	Figure 6A,6C
CXCL17	f__Lachnospiraceae.g__Anaerostipes	0.369397	0.327874	Figure 6A,6C
CXCL17	g__Dialister.s__Dialister_micraerophilus	0.740101	0.022605	Figure 6A,6C
CXCL17	g__Bifidobacterium.s__Bifidobacterium_longum	0.0893658	0.819153	Figure 6A,6C
CXCL17	f__Ruminococcaceae.g__Butyricicoccus	0.429728	0.24834	Figure 6A,6C
CXCL17	g__Intestinimonas.s__uncultured_rumen_bacterium	-0.102153	0.793698	Figure 6A,6C
CXCL17	c__Actinobacteria.o__Actinomycetales	-0.270212	0.481932	Figure 6A,6C
CXCL17	g__Alistipes.s__uncultured_organism	-0.102153	0.793698	Figure 6A,6C
CXCL17	f__Erysipelotrichaceae.g__Faecalitalea	0.713623	0.0308526	Figure 6A,6C
CXCL17	p__Verrucomicrobia.c__Verrucomicrobiae	0.26865	0.484568	Figure 6A,6C
CXCL17	c__Verrucomicrobiae.o__Verrucomicrobiales	0.26865	0.484568	Figure 6A,6C
CXCL17	o__Verrucomicrobiales.f__Verrucomicrobiaceae	0.26865	0.484568	Figure 6A,6C
CXCL17	f__Verrucomicrobiaceae.g__Akkermansia	0.26865	0.484568	Figure 6A,6C
CXCL16	f__Lachnospiraceae.g__Anaerostipes	0.494687	0.17579	Figure 6A,6C
CXCL16	g__Dialister.s__Dialister_micraerophilus	0.133526	0.731993	Figure 6A,6C
CXCL16	g__Bifidobacterium.s__Bifidobacterium_longum	-0.367867	0.330038	Figure 6A,6C
CXCL16	f__Ruminococcaceae.g__Butyricicoccus	0.563108	0.114406	Figure 6A,6C
CXCL16	g__Intestinimonas.s__uncultured_rumen_bacterium	-0.268503	0.484816	Figure 6A,6C
CXCL16	c__Actinobacteria.o__Actinomycetales	-0.183896	0.635768	Figure 6A,6C
CXCL16	g__Alistipes.s__uncultured_organism	-0.268503	0.484816	Figure 6A,6C
CXCL16	f__Erysipelotrichaceae.g__Faecalitalea	0.405697	0.27865	Figure 6A,6C
CXCL16	p__Verrucomicrobia.c__Verrucomicrobiae	-0.340672	0.369654	Figure 6A,6C
CXCL16	c__Verrucomicrobiae.o__Verrucomicrobiales	-0.340672	0.369654	Figure 6A,6C
CXCL16	o__Verrucomicrobiales.f__Verrucomicrobiaceae	-0.340672	0.369654	Figure 6A,6C
CXCL16	f__Verrucomicrobiaceae.g__Akkermansia	-0.340672	0.369654	Figure 6A,6C
CXCL14	f__Lachnospiraceae.g__Anaerostipes	0.269566	0.48302	Figure 6A,6C
CXCL14	g__Dialister.s__Dialister_micraerophilus	-0.373406	0.322239	Figure 6A,6C
CXCL14	g__Bifidobacterium.s__Bifidobacterium_longum	0.551879	0.123427	Figure 6A,6C
CXCL14	f__Ruminococcaceae.g__Butyricicoccus	0.128064	0.742649	Figure 6A,6C
CXCL14	g__Intestinimonas.s__uncultured_rumen_bacterium	0.108069	0.781975	Figure 6A,6C
CXCL14	c__Actinobacteria.o__Actinomycetales	0.52682	0.145044	Figure 6A,6C
CXCL14	g__Alistipes.s__uncultured_organism	0.108069	0.781975	Figure 6A,6C
CXCL14	f__Erysipelotrichaceae.g__Faecalitalea	-0.583809	0.0988434	Figure 6A,6C
CXCL14	p__Verrucomicrobia.c__Verrucomicrobiae	-0.379577	0.31366	Figure 6A,6C
CXCL14	c__Verrucomicrobiae.o__Verrucomicrobiales	-0.379577	0.31366	Figure 6A,6C
CXCL14	o__Verrucomicrobiales.f__Verrucomicrobiaceae	-0.379577	0.31366	Figure 6A,6C
CXCL14	f__Verrucomicrobiaceae.g__Akkermansia	-0.379577	0.31366	Figure 6A,6C
CXCL13	f__Lachnospiraceae.g__Anaerostipes	0.189761	0.624835	Figure 6A,6C
CXCL13	g__Dialister.s__Dialister_micraerophilus	0.87273	0.00213344	Figure 6A,6C
CXCL13	g__Bifidobacterium.s__Bifidobacterium_longum	-0.315412	0.408361	Figure 6A,6C
CXCL13	f__Ruminococcaceae.g__Butyricicoccus	0.138331	0.72265	Figure 6A,6C
CXCL13	g__Intestinimonas.s__uncultured_rumen_bacterium	-0.25235	0.512422	Figure 6A,6C
CXCL13	c__Actinobacteria.o__Actinomycetales	-0.249248	0.517794	Figure 6A,6C
CXCL13	g__Alistipes.s__uncultured_organism	-0.25235	0.512422	Figure 6A,6C
CXCL13	f__Erysipelotrichaceae.g__Faecalitalea	0.926742	0.000325978	Figure 6A,6C
CXCL13	p__Verrucomicrobia.c__Verrucomicrobiae	0.152655	0.694989	Figure 6A,6C
CXCL13	c__Verrucomicrobiae.o__Verrucomicrobiales	0.152655	0.694989	Figure 6A,6C
CXCL13	o__Verrucomicrobiales.f__Verrucomicrobiaceae	0.152655	0.694989	Figure 6A,6C
CXCL13	f__Verrucomicrobiaceae.g__Akkermansia	0.152655	0.694989	Figure 6A,6C
CXCL12	f__Lachnospiraceae.g__Anaerostipes	0.120914	0.756658	Figure 6A,6C
CXCL12	g__Dialister.s__Dialister_micraerophilus	0.937249	0.000191603	Figure 6A,6C
CXCL12	g__Bifidobacterium.s__Bifidobacterium_longum	-0.000627692	0.998721	Figure 6A,6C
CXCL12	f__Ruminococcaceae.g__Butyricicoccus	0.106188	0.785698	Figure 6A,6C
CXCL12	g__Intestinimonas.s__uncultured_rumen_bacterium	-0.118033	0.762318	Figure 6A,6C
CXCL12	c__Actinobacteria.o__Actinomycetales	-0.210347	0.586971	Figure 6A,6C
CXCL12	g__Alistipes.s__uncultured_organism	-0.118033	0.762318	Figure 6A,6C
CXCL12	f__Erysipelotrichaceae.g__Faecalitalea	0.716086	0.0300137	Figure 6A,6C
CXCL12	p__Verrucomicrobia.c__Verrucomicrobiae	0.0967912	0.804352	Figure 6A,6C
CXCL12	c__Verrucomicrobiae.o__Verrucomicrobiales	0.0967912	0.804352	Figure 6A,6C
CXCL12	o__Verrucomicrobiales.f__Verrucomicrobiaceae	0.0967912	0.804352	Figure 6A,6C
CXCL12	f__Verrucomicrobiaceae.g__Akkermansia	0.0967912	0.804352	Figure 6A,6C
CXCL11	f__Lachnospiraceae.g__Anaerostipes	0.155499	0.689535	Figure 6A,6C
CXCL11	g__Dialister.s__Dialister_micraerophilus	0.840128	0.00458394	Figure 6A,6C
CXCL11	g__Bifidobacterium.s__Bifidobacterium_longum	-0.370057	0.326943	Figure 6A,6C
CXCL11	f__Ruminococcaceae.g__Butyricicoccus	0.134839	0.729437	Figure 6A,6C
CXCL11	g__Intestinimonas.s__uncultured_rumen_bacterium	-0.140332	0.718768	Figure 6A,6C
CXCL11	c__Actinobacteria.o__Actinomycetales	-0.345719	0.362137	Figure 6A,6C
CXCL11	g__Alistipes.s__uncultured_organism	-0.140332	0.718768	Figure 6A,6C
CXCL11	f__Erysipelotrichaceae.g__Faecalitalea	0.4985	0.171963	Figure 6A,6C
CXCL11	p__Verrucomicrobia.c__Verrucomicrobiae	0.147694	0.704536	Figure 6A,6C
CXCL11	c__Verrucomicrobiae.o__Verrucomicrobiales	0.147694	0.704536	Figure 6A,6C
CXCL11	o__Verrucomicrobiales.f__Verrucomicrobiaceae	0.147694	0.704536	Figure 6A,6C
CXCL11	f__Verrucomicrobiaceae.g__Akkermansia	0.147694	0.704536	Figure 6A,6C
CXCL10	f__Lachnospiraceae.g__Anaerostipes	0.192658	0.619459	Figure 6A,6C
CXCL10	g__Dialister.s__Dialister_micraerophilus	0.879793	0.00175958	Figure 6A,6C
CXCL10	g__Bifidobacterium.s__Bifidobacterium_longum	-0.421493	0.258519	Figure 6A,6C
CXCL10	f__Ruminococcaceae.g__Butyricicoccus	0.14362	0.712402	Figure 6A,6C
CXCL10	g__Intestinimonas.s__uncultured_rumen_bacterium	-0.209632	0.588274	Figure 6A,6C
CXCL10	c__Actinobacteria.o__Actinomycetales	-0.320438	0.400517	Figure 6A,6C
CXCL10	g__Alistipes.s__uncultured_organism	-0.209632	0.588274	Figure 6A,6C
CXCL10	f__Erysipelotrichaceae.g__Faecalitalea	0.712757	0.031151	Figure 6A,6C
CXCL10	p__Verrucomicrobia.c__Verrucomicrobiae	0.205604	0.595622	Figure 6A,6C
CXCL10	c__Verrucomicrobiae.o__Verrucomicrobiales	0.205604	0.595622	Figure 6A,6C
CXCL10	o__Verrucomicrobiales.f__Verrucomicrobiaceae	0.205604	0.595622	Figure 6A,6C
CXCL10	f__Verrucomicrobiaceae.g__Akkermansia	0.205604	0.595622	Figure 6A,6C
CXCL1	f__Lachnospiraceae.g__Anaerostipes	0.385354	0.305735	Figure 6A,6C
CXCL1	g__Dialister.s__Dialister_micraerophilus	-0.42386	0.255572	Figure 6A,6C
CXCL1	g__Bifidobacterium.s__Bifidobacterium_longum	0.40861	0.274879	Figure 6A,6C
CXCL1	f__Ruminococcaceae.g__Butyricicoccus	0.526093	0.145702	Figure 6A,6C
CXCL1	g__Intestinimonas.s__uncultured_rumen_bacterium	0.554188	0.121539	Figure 6A,6C
CXCL1	c__Actinobacteria.o__Actinomycetales	0.134258	0.730566	Figure 6A,6C
CXCL1	g__Alistipes.s__uncultured_organism	0.554188	0.121539	Figure 6A,6C
CXCL1	f__Erysipelotrichaceae.g__Faecalitalea	-0.0913784	0.815136	Figure 6A,6C
CXCL1	p__Verrucomicrobia.c__Verrucomicrobiae	-0.183718	0.6361	Figure 6A,6C
CXCL1	c__Verrucomicrobiae.o__Verrucomicrobiales	-0.183718	0.6361	Figure 6A,6C
CXCL1	o__Verrucomicrobiales.f__Verrucomicrobiaceae	-0.183718	0.6361	Figure 6A,6C
CXCL1	f__Verrucomicrobiaceae.g__Akkermansia	-0.183718	0.6361	Figure 6A,6C
CX3CL1	f__Lachnospiraceae.g__Anaerostipes	0.220692	0.568261	Figure 6A,6C
CX3CL1	g__Dialister.s__Dialister_micraerophilus	0.195695	0.613838	Figure 6A,6C
CX3CL1	g__Bifidobacterium.s__Bifidobacterium_longum	0.469407	0.202378	Figure 6A,6C
CX3CL1	f__Ruminococcaceae.g__Butyricicoccus	0.230727	0.550322	Figure 6A,6C
CX3CL1	g__Intestinimonas.s__uncultured_rumen_bacterium	-0.21638	0.576033	Figure 6A,6C
CX3CL1	c__Actinobacteria.o__Actinomycetales	-0.0498084	0.898741	Figure 6A,6C
CX3CL1	g__Alistipes.s__uncultured_organism	-0.21638	0.576033	Figure 6A,6C
CX3CL1	f__Erysipelotrichaceae.g__Faecalitalea	0.0203916	0.958473	Figure 6A,6C
CX3CL1	p__Verrucomicrobia.c__Verrucomicrobiae	0.219087	0.571149	Figure 6A,6C
CX3CL1	c__Verrucomicrobiae.o__Verrucomicrobiales	0.219087	0.571149	Figure 6A,6C
CX3CL1	o__Verrucomicrobiales.f__Verrucomicrobiaceae	0.219087	0.571149	Figure 6A,6C
CX3CL1	f__Verrucomicrobiaceae.g__Akkermansia	0.219087	0.571149	Figure 6A,6C
CCL8	f__Lachnospiraceae.g__Anaerostipes	0.244018	0.526901	Figure 6A,6C
CCL8	g__Dialister.s__Dialister_micraerophilus	0.510745	0.159998	Figure 6A,6C
CCL8	g__Bifidobacterium.s__Bifidobacterium_longum	-0.233931	0.544641	Figure 6A,6C
CCL8	f__Ruminococcaceae.g__Butyricicoccus	0.178077	0.646675	Figure 6A,6C
CCL8	g__Intestinimonas.s__uncultured_rumen_bacterium	-0.160337	0.68028	Figure 6A,6C
CCL8	c__Actinobacteria.o__Actinomycetales	0.00376749	0.992325	Figure 6A,6C
CCL8	g__Alistipes.s__uncultured_organism	-0.160337	0.68028	Figure 6A,6C
CCL8	f__Erysipelotrichaceae.g__Faecalitalea	0.937408	0.000189945	Figure 6A,6C
CCL8	p__Verrucomicrobia.c__Verrucomicrobiae	0.271546	0.479685	Figure 6A,6C
CCL8	c__Verrucomicrobiae.o__Verrucomicrobiales	0.271546	0.479685	Figure 6A,6C
CCL8	o__Verrucomicrobiales.f__Verrucomicrobiaceae	0.271546	0.479685	Figure 6A,6C
CCL8	f__Verrucomicrobiaceae.g__Akkermansia	0.271546	0.479685	Figure 6A,6C
CCL7	f__Lachnospiraceae.g__Anaerostipes	0.294255	0.442135	Figure 6A,6C
CCL7	g__Dialister.s__Dialister_micraerophilus	-0.0733468	0.851247	Figure 6A,6C
CCL7	g__Bifidobacterium.s__Bifidobacterium_longum	-0.243175	0.528374	Figure 6A,6C
CCL7	f__Ruminococcaceae.g__Butyricicoccus	0.204436	0.597761	Figure 6A,6C
CCL7	g__Intestinimonas.s__uncultured_rumen_bacterium	0.0571291	0.883934	Figure 6A,6C
CCL7	c__Actinobacteria.o__Actinomycetales	0.247204	0.521347	Figure 6A,6C
CCL7	g__Alistipes.s__uncultured_organism	0.0571291	0.883934	Figure 6A,6C
CCL7	f__Erysipelotrichaceae.g__Faecalitalea	0.678412	0.0445552	Figure 6A,6C
CCL7	p__Verrucomicrobia.c__Verrucomicrobiae	0.374752	0.320358	Figure 6A,6C
CCL7	c__Verrucomicrobiae.o__Verrucomicrobiales	0.374752	0.320358	Figure 6A,6C
CCL7	o__Verrucomicrobiales.f__Verrucomicrobiaceae	0.374752	0.320358	Figure 6A,6C
CCL7	f__Verrucomicrobiaceae.g__Akkermansia	0.374752	0.320358	Figure 6A,6C
CCL5	f__Lachnospiraceae.g__Anaerostipes	0.372687	0.323247	Figure 6A,6C
CCL5	g__Dialister.s__Dialister_micraerophilus	0.511769	0.15902	Figure 6A,6C
CCL5	g__Bifidobacterium.s__Bifidobacterium_longum	-0.346991	0.360255	Figure 6A,6C
CCL5	f__Ruminococcaceae.g__Butyricicoccus	0.319713	0.401644	Figure 6A,6C
CCL5	g__Intestinimonas.s__uncultured_rumen_bacterium	-0.146778	0.706302	Figure 6A,6C
CCL5	c__Actinobacteria.o__Actinomycetales	-0.0280414	0.942912	Figure 6A,6C
CCL5	g__Alistipes.s__uncultured_organism	-0.146778	0.706302	Figure 6A,6C
CCL5	f__Erysipelotrichaceae.g__Faecalitalea	0.949746	8.91686e-05	Figure 6A,6C
CCL5	p__Verrucomicrobia.c__Verrucomicrobiae	0.26681	0.487679	Figure 6A,6C
CCL5	c__Verrucomicrobiae.o__Verrucomicrobiales	0.26681	0.487679	Figure 6A,6C
CCL5	o__Verrucomicrobiales.f__Verrucomicrobiaceae	0.26681	0.487679	Figure 6A,6C
CCL5	f__Verrucomicrobiaceae.g__Akkermansia	0.26681	0.487679	Figure 6A,6C
CCL4	f__Lachnospiraceae.g__Anaerostipes	0.351939	0.352976	Figure 6A,6C
CCL4	g__Dialister.s__Dialister_micraerophilus	0.523731	0.147851	Figure 6A,6C
CCL4	g__Bifidobacterium.s__Bifidobacterium_longum	-0.548883	0.125904	Figure 6A,6C
CCL4	f__Ruminococcaceae.g__Butyricicoccus	0.277094	0.47039	Figure 6A,6C
CCL4	g__Intestinimonas.s__uncultured_rumen_bacterium	-0.123454	0.751673	Figure 6A,6C
CCL4	c__Actinobacteria.o__Actinomycetales	-0.0742375	0.849458	Figure 6A,6C
CCL4	g__Alistipes.s__uncultured_organism	-0.123454	0.751673	Figure 6A,6C
CCL4	f__Erysipelotrichaceae.g__Faecalitalea	0.846864	0.00397022	Figure 6A,6C
CCL4	p__Verrucomicrobia.c__Verrucomicrobiae	0.343653	0.365205	Figure 6A,6C
CCL4	c__Verrucomicrobiae.o__Verrucomicrobiales	0.343653	0.365205	Figure 6A,6C
CCL4	o__Verrucomicrobiales.f__Verrucomicrobiaceae	0.343653	0.365205	Figure 6A,6C
CCL4	f__Verrucomicrobiaceae.g__Akkermansia	0.343653	0.365205	Figure 6A,6C
CCL3	f__Lachnospiraceae.g__Anaerostipes	0.372663	0.323279	Figure 6A,6C
CCL3	g__Dialister.s__Dialister_micraerophilus	0.264099	0.492281	Figure 6A,6C
CCL3	g__Bifidobacterium.s__Bifidobacterium_longum	-0.535786	0.137073	Figure 6A,6C
CCL3	f__Ruminococcaceae.g__Butyricicoccus	0.325289	0.393013	Figure 6A,6C
CCL3	g__Intestinimonas.s__uncultured_rumen_bacterium	0.102227	0.79355	Figure 6A,6C
CCL3	c__Actinobacteria.o__Actinomycetales	0.0981167	0.801715	Figure 6A,6C
CCL3	g__Alistipes.s__uncultured_organism	0.102227	0.79355	Figure 6A,6C
CCL3	f__Erysipelotrichaceae.g__Faecalitalea	0.679724	0.0439854	Figure 6A,6C
CCL3	p__Verrucomicrobia.c__Verrucomicrobiae	0.397762	0.289061	Figure 6A,6C
CCL3	c__Verrucomicrobiae.o__Verrucomicrobiales	0.397762	0.289061	Figure 6A,6C
CCL3	o__Verrucomicrobiales.f__Verrucomicrobiaceae	0.397762	0.289061	Figure 6A,6C
CCL3	f__Verrucomicrobiaceae.g__Akkermansia	0.397762	0.289061	Figure 6A,6C
CCL28	f__Lachnospiraceae.g__Anaerostipes	0.284666	0.45783	Figure 6A,6C
CCL28	g__Dialister.s__Dialister_micraerophilus	-0.0949243	0.808068	Figure 6A,6C
CCL28	g__Bifidobacterium.s__Bifidobacterium_longum	-0.147602	0.704714	Figure 6A,6C
CCL28	f__Ruminococcaceae.g__Butyricicoccus	0.463144	0.20929	Figure 6A,6C
CCL28	g__Intestinimonas.s__uncultured_rumen_bacterium	-0.0387098	0.92124	Figure 6A,6C
CCL28	c__Actinobacteria.o__Actinomycetales	-0.34805	0.358691	Figure 6A,6C
CCL28	g__Alistipes.s__uncultured_organism	-0.0387098	0.92124	Figure 6A,6C
CCL28	f__Erysipelotrichaceae.g__Faecalitalea	0.249868	0.516719	Figure 6A,6C
CCL28	p__Verrucomicrobia.c__Verrucomicrobiae	-0.0309936	0.936911	Figure 6A,6C
CCL28	c__Verrucomicrobiae.o__Verrucomicrobiales	-0.0309936	0.936911	Figure 6A,6C
CCL28	o__Verrucomicrobiales.f__Verrucomicrobiaceae	-0.0309936	0.936911	Figure 6A,6C
CCL28	f__Verrucomicrobiaceae.g__Akkermansia	-0.0309936	0.936911	Figure 6A,6C
CCL27	f__Lachnospiraceae.g__Anaerostipes	0.29918	0.434165	Figure 6A,6C
CCL27	g__Dialister.s__Dialister_micraerophilus	-0.0860616	0.825755	Figure 6A,6C
CCL27	g__Bifidobacterium.s__Bifidobacterium_longum	-0.198276	0.609076	Figure 6A,6C
CCL27	f__Ruminococcaceae.g__Butyricicoccus	0.39727	0.289714	Figure 6A,6C
CCL27	g__Intestinimonas.s__uncultured_rumen_bacterium	-0.233615	0.5452	Figure 6A,6C
CCL27	c__Actinobacteria.o__Actinomycetales	-0.338227	0.373321	Figure 6A,6C
CCL27	g__Alistipes.s__uncultured_organism	-0.233615	0.5452	Figure 6A,6C
CCL27	f__Erysipelotrichaceae.g__Faecalitalea	0.145104	0.709535	Figure 6A,6C
CCL27	p__Verrucomicrobia.c__Verrucomicrobiae	-0.578857	0.102442	Figure 6A,6C
CCL27	c__Verrucomicrobiae.o__Verrucomicrobiales	-0.578857	0.102442	Figure 6A,6C
CCL27	o__Verrucomicrobiales.f__Verrucomicrobiaceae	-0.578857	0.102442	Figure 6A,6C
CCL27	f__Verrucomicrobiaceae.g__Akkermansia	-0.578857	0.102442	Figure 6A,6C
CCL26	f__Lachnospiraceae.g__Anaerostipes	0.286288	0.455158	Figure 6A,6C
CCL26	g__Dialister.s__Dialister_micraerophilus	0.549809	0.125135	Figure 6A,6C
CCL26	g__Bifidobacterium.s__Bifidobacterium_longum	-0.548476	0.126242	Figure 6A,6C
CCL26	f__Ruminococcaceae.g__Butyricicoccus	0.1942	0.616603	Figure 6A,6C
CCL26	g__Intestinimonas.s__uncultured_rumen_bacterium	-0.216736	0.575389	Figure 6A,6C
CCL26	c__Actinobacteria.o__Actinomycetales	-0.177113	0.648487	Figure 6A,6C
CCL26	g__Alistipes.s__uncultured_organism	-0.216736	0.575389	Figure 6A,6C
CCL26	f__Erysipelotrichaceae.g__Faecalitalea	0.538878	0.134385	Figure 6A,6C
CCL26	p__Verrucomicrobia.c__Verrucomicrobiae	0.250658	0.515349	Figure 6A,6C
CCL26	c__Verrucomicrobiae.o__Verrucomicrobiales	0.250658	0.515349	Figure 6A,6C
CCL26	o__Verrucomicrobiales.f__Verrucomicrobiaceae	0.250658	0.515349	Figure 6A,6C
CCL26	f__Verrucomicrobiaceae.g__Akkermansia	0.250658	0.515349	Figure 6A,6C
CCL25	f__Lachnospiraceae.g__Anaerostipes	-0.0523422	0.893612	Figure 6A,6C
CCL25	g__Dialister.s__Dialister_micraerophilus	0.93397	0.000228254	Figure 6A,6C
CCL25	g__Bifidobacterium.s__Bifidobacterium_longum	-0.0780022	0.841899	Figure 6A,6C
CCL25	f__Ruminococcaceae.g__Butyricicoccus	-0.04371	0.911096	Figure 6A,6C
CCL25	g__Intestinimonas.s__uncultured_rumen_bacterium	-0.221002	0.567703	Figure 6A,6C
CCL25	c__Actinobacteria.o__Actinomycetales	-0.374235	0.32108	Figure 6A,6C
CCL25	g__Alistipes.s__uncultured_organism	-0.221002	0.567703	Figure 6A,6C
CCL25	f__Erysipelotrichaceae.g__Faecalitalea	0.655402	0.0553263	Figure 6A,6C
CCL25	p__Verrucomicrobia.c__Verrucomicrobiae	0.00122949	0.997495	Figure 6A,6C
CCL25	c__Verrucomicrobiae.o__Verrucomicrobiales	0.00122949	0.997495	Figure 6A,6C
CCL25	o__Verrucomicrobiales.f__Verrucomicrobiaceae	0.00122949	0.997495	Figure 6A,6C
CCL25	f__Verrucomicrobiaceae.g__Akkermansia	0.00122949	0.997495	Figure 6A,6C
CCL24	f__Lachnospiraceae.g__Anaerostipes	0.115503	0.767299	Figure 6A,6C
CCL24	g__Dialister.s__Dialister_micraerophilus	-0.107729	0.782647	Figure 6A,6C
CCL24	g__Bifidobacterium.s__Bifidobacterium_longum	0.171008	0.660004	Figure 6A,6C
CCL24	f__Ruminococcaceae.g__Butyricicoccus	-0.130406	0.738076	Figure 6A,6C
CCL24	g__Intestinimonas.s__uncultured_rumen_bacterium	-0.173763	0.6548	Figure 6A,6C
CCL24	c__Actinobacteria.o__Actinomycetales	0.523442	0.148115	Figure 6A,6C
CCL24	g__Alistipes.s__uncultured_organism	-0.173763	0.6548	Figure 6A,6C
CCL24	f__Erysipelotrichaceae.g__Faecalitalea	-0.395075	0.292631	Figure 6A,6C
CCL24	p__Verrucomicrobia.c__Verrucomicrobiae	0.119189	0.760047	Figure 6A,6C
CCL24	c__Verrucomicrobiae.o__Verrucomicrobiales	0.119189	0.760047	Figure 6A,6C
CCL24	o__Verrucomicrobiales.f__Verrucomicrobiaceae	0.119189	0.760047	Figure 6A,6C
CCL24	f__Verrucomicrobiaceae.g__Akkermansia	0.119189	0.760047	Figure 6A,6C
CCL23	f__Lachnospiraceae.g__Anaerostipes	0.323666	0.395516	Figure 6A,6C
CCL23	g__Dialister.s__Dialister_micraerophilus	0.351238	0.354003	Figure 6A,6C
CCL23	g__Bifidobacterium.s__Bifidobacterium_longum	-0.0816029	0.83468	Figure 6A,6C
CCL23	f__Ruminococcaceae.g__Butyricicoccus	0.37203	0.324167	Figure 6A,6C
CCL23	g__Intestinimonas.s__uncultured_rumen_bacterium	0.608339	0.0821648	Figure 6A,6C
CCL23	c__Actinobacteria.o__Actinomycetales	0.110887	0.776406	Figure 6A,6C
CCL23	g__Alistipes.s__uncultured_organism	0.608339	0.0821648	Figure 6A,6C
CCL23	f__Erysipelotrichaceae.g__Faecalitalea	0.152708	0.694888	Figure 6A,6C
CCL23	p__Verrucomicrobia.c__Verrucomicrobiae	0.306213	0.422899	Figure 6A,6C
CCL23	c__Verrucomicrobiae.o__Verrucomicrobiales	0.306213	0.422899	Figure 6A,6C
CCL23	o__Verrucomicrobiales.f__Verrucomicrobiaceae	0.306213	0.422899	Figure 6A,6C
CCL23	f__Verrucomicrobiaceae.g__Akkermansia	0.306213	0.422899	Figure 6A,6C
CCL22	f__Lachnospiraceae.g__Anaerostipes	0.317449	0.405174	Figure 6A,6C
CCL22	g__Dialister.s__Dialister_micraerophilus	0.128689	0.741428	Figure 6A,6C
CCL22	g__Bifidobacterium.s__Bifidobacterium_longum	0.124699	0.749233	Figure 6A,6C
CCL22	f__Ruminococcaceae.g__Butyricicoccus	0.336783	0.375495	Figure 6A,6C
CCL22	g__Intestinimonas.s__uncultured_rumen_bacterium	0.492187	0.178326	Figure 6A,6C
CCL22	c__Actinobacteria.o__Actinomycetales	0.0243387	0.950442	Figure 6A,6C
CCL22	g__Alistipes.s__uncultured_organism	0.492187	0.178326	Figure 6A,6C
CCL22	f__Erysipelotrichaceae.g__Faecalitalea	0.248227	0.519566	Figure 6A,6C
CCL22	p__Verrucomicrobia.c__Verrucomicrobiae	-0.290883	0.447626	Figure 6A,6C
CCL22	c__Verrucomicrobiae.o__Verrucomicrobiales	-0.290883	0.447626	Figure 6A,6C
CCL22	o__Verrucomicrobiales.f__Verrucomicrobiaceae	-0.290883	0.447626	Figure 6A,6C
CCL22	f__Verrucomicrobiaceae.g__Akkermansia	-0.290883	0.447626	Figure 6A,6C
CCL21	f__Lachnospiraceae.g__Anaerostipes	0.246679	0.52226	Figure 6A,6C
CCL21	g__Dialister.s__Dialister_micraerophilus	0.86269	0.00275454	Figure 6A,6C
CCL21	g__Bifidobacterium.s__Bifidobacterium_longum	-0.446344	0.228468	Figure 6A,6C
CCL21	f__Ruminococcaceae.g__Butyricicoccus	0.171499	0.659075	Figure 6A,6C
CCL21	g__Intestinimonas.s__uncultured_rumen_bacterium	-0.208225	0.590837	Figure 6A,6C
CCL21	c__Actinobacteria.o__Actinomycetales	-0.176247	0.650118	Figure 6A,6C
CCL21	g__Alistipes.s__uncultured_organism	-0.208225	0.590837	Figure 6A,6C
CCL21	f__Erysipelotrichaceae.g__Faecalitalea	0.809796	0.00815915	Figure 6A,6C
CCL21	p__Verrucomicrobia.c__Verrucomicrobiae	0.247498	0.520834	Figure 6A,6C
CCL21	c__Verrucomicrobiae.o__Verrucomicrobiales	0.247498	0.520834	Figure 6A,6C
CCL21	o__Verrucomicrobiales.f__Verrucomicrobiaceae	0.247498	0.520834	Figure 6A,6C
CCL21	f__Verrucomicrobiaceae.g__Akkermansia	0.247498	0.520834	Figure 6A,6C
CCL20	f__Lachnospiraceae.g__Anaerostipes	0.152757	0.694795	Figure 6A,6C
CCL20	g__Dialister.s__Dialister_micraerophilus	-0.186268	0.631339	Figure 6A,6C
CCL20	g__Bifidobacterium.s__Bifidobacterium_longum	0.319847	0.401437	Figure 6A,6C
CCL20	f__Ruminococcaceae.g__Butyricicoccus	0.331304	0.383799	Figure 6A,6C
CCL20	g__Intestinimonas.s__uncultured_rumen_bacterium	-0.00364817	0.992568	Figure 6A,6C
CCL20	c__Actinobacteria.o__Actinomycetales	-0.167118	0.667374	Figure 6A,6C
CCL20	g__Alistipes.s__uncultured_organism	-0.00364817	0.992568	Figure 6A,6C
CCL20	f__Erysipelotrichaceae.g__Faecalitalea	-0.238052	0.537367	Figure 6A,6C
CCL20	p__Verrucomicrobia.c__Verrucomicrobiae	0.184934	0.633828	Figure 6A,6C
CCL20	c__Verrucomicrobiae.o__Verrucomicrobiales	0.184934	0.633828	Figure 6A,6C
CCL20	o__Verrucomicrobiales.f__Verrucomicrobiaceae	0.184934	0.633828	Figure 6A,6C
CCL20	f__Verrucomicrobiaceae.g__Akkermansia	0.184934	0.633828	Figure 6A,6C
CCL2	f__Lachnospiraceae.g__Anaerostipes	0.17401	0.654333	Figure 6A,6C
CCL2	g__Dialister.s__Dialister_micraerophilus	0.634082	0.0666632	Figure 6A,6C
CCL2	g__Bifidobacterium.s__Bifidobacterium_longum	-0.0153632	0.968708	Figure 6A,6C
CCL2	f__Ruminococcaceae.g__Butyricicoccus	0.214298	0.5798	Figure 6A,6C
CCL2	g__Intestinimonas.s__uncultured_rumen_bacterium	0.239172	0.535395	Figure 6A,6C
CCL2	c__Actinobacteria.o__Actinomycetales	-0.0318783	0.935113	Figure 6A,6C
CCL2	g__Alistipes.s__uncultured_organism	0.239172	0.535395	Figure 6A,6C
CCL2	f__Erysipelotrichaceae.g__Faecalitalea	0.773647	0.0144424	Figure 6A,6C
CCL2	p__Verrucomicrobia.c__Verrucomicrobiae	0.366691	0.331705	Figure 6A,6C
CCL2	c__Verrucomicrobiae.o__Verrucomicrobiales	0.366691	0.331705	Figure 6A,6C
CCL2	o__Verrucomicrobiales.f__Verrucomicrobiaceae	0.366691	0.331705	Figure 6A,6C
CCL2	f__Verrucomicrobiaceae.g__Akkermansia	0.366691	0.331705	Figure 6A,6C
CCL19	f__Lachnospiraceae.g__Anaerostipes	0.194334	0.616355	Figure 6A,6C
CCL19	g__Dialister.s__Dialister_micraerophilus	0.434268	0.242822	Figure 6A,6C
CCL19	g__Bifidobacterium.s__Bifidobacterium_longum	-0.575649	0.104814	Figure 6A,6C
CCL19	f__Ruminococcaceae.g__Butyricicoccus	0.248399	0.519268	Figure 6A,6C
CCL19	g__Intestinimonas.s__uncultured_rumen_bacterium	0.0629404	0.872201	Figure 6A,6C
CCL19	c__Actinobacteria.o__Actinomycetales	-0.126685	0.745346	Figure 6A,6C
CCL19	g__Alistipes.s__uncultured_organism	0.0629404	0.872201	Figure 6A,6C
CCL19	f__Erysipelotrichaceae.g__Faecalitalea	0.250475	0.515666	Figure 6A,6C
CCL19	p__Verrucomicrobia.c__Verrucomicrobiae	0.146505	0.706829	Figure 6A,6C
CCL19	c__Verrucomicrobiae.o__Verrucomicrobiales	0.146505	0.706829	Figure 6A,6C
CCL19	o__Verrucomicrobiales.f__Verrucomicrobiaceae	0.146505	0.706829	Figure 6A,6C
CCL19	f__Verrucomicrobiaceae.g__Akkermansia	0.146505	0.706829	Figure 6A,6C
CCL18	f__Lachnospiraceae.g__Anaerostipes	0.219178	0.570985	Figure 6A,6C
CCL18	g__Dialister.s__Dialister_micraerophilus	0.944617	0.00012466	Figure 6A,6C
CCL18	g__Bifidobacterium.s__Bifidobacterium_longum	-0.308443	0.419354	Figure 6A,6C
CCL18	f__Ruminococcaceae.g__Butyricicoccus	0.171021	0.659979	Figure 6A,6C
CCL18	g__Intestinimonas.s__uncultured_rumen_bacterium	-0.184444	0.634743	Figure 6A,6C
CCL18	c__Actinobacteria.o__Actinomycetales	-0.266259	0.488612	Figure 6A,6C
CCL18	g__Alistipes.s__uncultured_organism	-0.184444	0.634743	Figure 6A,6C
CCL18	f__Erysipelotrichaceae.g__Faecalitalea	0.734579	0.0241874	Figure 6A,6C
CCL18	p__Verrucomicrobia.c__Verrucomicrobiae	0.214431	0.579558	Figure 6A,6C
CCL18	c__Verrucomicrobiae.o__Verrucomicrobiales	0.214431	0.579558	Figure 6A,6C
CCL18	o__Verrucomicrobiales.f__Verrucomicrobiaceae	0.214431	0.579558	Figure 6A,6C
CCL18	f__Verrucomicrobiaceae.g__Akkermansia	0.214431	0.579558	Figure 6A,6C
CCL17	f__Lachnospiraceae.g__Anaerostipes	0.175042	0.652387	Figure 6A,6C
CCL17	g__Dialister.s__Dialister_micraerophilus	0.537563	0.135524	Figure 6A,6C
CCL17	g__Bifidobacterium.s__Bifidobacterium_longum	-0.522468	0.149008	Figure 6A,6C
CCL17	f__Ruminococcaceae.g__Butyricicoccus	0.0192687	0.960758	Figure 6A,6C
CCL17	g__Intestinimonas.s__uncultured_rumen_bacterium	-0.233411	0.545561	Figure 6A,6C
CCL17	c__Actinobacteria.o__Actinomycetales	-0.126373	0.745957	Figure 6A,6C
CCL17	g__Alistipes.s__uncultured_organism	-0.233411	0.545561	Figure 6A,6C
CCL17	f__Erysipelotrichaceae.g__Faecalitalea	0.795373	0.0103799	Figure 6A,6C
CCL17	p__Verrucomicrobia.c__Verrucomicrobiae	0.380964	0.311748	Figure 6A,6C
CCL17	c__Verrucomicrobiae.o__Verrucomicrobiales	0.380964	0.311748	Figure 6A,6C
CCL17	o__Verrucomicrobiales.f__Verrucomicrobiaceae	0.380964	0.311748	Figure 6A,6C
CCL17	f__Verrucomicrobiaceae.g__Akkermansia	0.380964	0.311748	Figure 6A,6C
CCL16	f__Lachnospiraceae.g__Anaerostipes	0.221879	0.566127	Figure 6A,6C
CCL16	g__Dialister.s__Dialister_micraerophilus	-0.216409	0.575981	Figure 6A,6C
CCL16	g__Bifidobacterium.s__Bifidobacterium_longum	0.179876	0.643297	Figure 6A,6C
CCL16	f__Ruminococcaceae.g__Butyricicoccus	0.334513	0.378926	Figure 6A,6C
CCL16	g__Intestinimonas.s__uncultured_rumen_bacterium	0.911357	0.000625548	Figure 6A,6C
CCL16	c__Actinobacteria.o__Actinomycetales	0.373909	0.321535	Figure 6A,6C
CCL16	g__Alistipes.s__uncultured_organism	0.911357	0.000625548	Figure 6A,6C
CCL16	f__Erysipelotrichaceae.g__Faecalitalea	-0.132141	0.73469	Figure 6A,6C
CCL16	p__Verrucomicrobia.c__Verrucomicrobiae	0.296311	0.4388	Figure 6A,6C
CCL16	c__Verrucomicrobiae.o__Verrucomicrobiales	0.296311	0.4388	Figure 6A,6C
CCL16	o__Verrucomicrobiales.f__Verrucomicrobiaceae	0.296311	0.4388	Figure 6A,6C
CCL16	f__Verrucomicrobiaceae.g__Akkermansia	0.296311	0.4388	Figure 6A,6C
CCL15	f__Lachnospiraceae.g__Anaerostipes	0.217687	0.573672	Figure 6A,6C
CCL15	g__Dialister.s__Dialister_micraerophilus	0.0894541	0.818976	Figure 6A,6C
CCL15	g__Bifidobacterium.s__Bifidobacterium_longum	-0.471477	0.200122	Figure 6A,6C
CCL15	f__Ruminococcaceae.g__Butyricicoccus	0.241322	0.53162	Figure 6A,6C
CCL15	g__Intestinimonas.s__uncultured_rumen_bacterium	0.0141504	0.971178	Figure 6A,6C
CCL15	c__Actinobacteria.o__Actinomycetales	-0.0245229	0.950067	Figure 6A,6C
CCL15	g__Alistipes.s__uncultured_organism	0.0141504	0.971178	Figure 6A,6C
CCL15	f__Erysipelotrichaceae.g__Faecalitalea	-0.171407	0.659249	Figure 6A,6C
CCL15	p__Verrucomicrobia.c__Verrucomicrobiae	-0.0881506	0.82158	Figure 6A,6C
CCL15	c__Verrucomicrobiae.o__Verrucomicrobiales	-0.0881506	0.82158	Figure 6A,6C
CCL15	o__Verrucomicrobiales.f__Verrucomicrobiaceae	-0.0881506	0.82158	Figure 6A,6C
CCL15	f__Verrucomicrobiaceae.g__Akkermansia	-0.0881506	0.82158	Figure 6A,6C
CCL14	f__Lachnospiraceae.g__Anaerostipes	0.0486351	0.901116	Figure 6A,6C
CCL14	g__Dialister.s__Dialister_micraerophilus	0.938623	0.000177558	Figure 6A,6C
CCL14	g__Bifidobacterium.s__Bifidobacterium_longum	-0.0279464	0.943105	Figure 6A,6C
CCL14	f__Ruminococcaceae.g__Butyricicoccus	0.0187042	0.961907	Figure 6A,6C
CCL14	g__Intestinimonas.s__uncultured_rumen_bacterium	-0.148978	0.702063	Figure 6A,6C
CCL14	c__Actinobacteria.o__Actinomycetales	-0.220374	0.568832	Figure 6A,6C
CCL14	g__Alistipes.s__uncultured_organism	-0.148978	0.702063	Figure 6A,6C
CCL14	f__Erysipelotrichaceae.g__Faecalitalea	0.688826	0.0401614	Figure 6A,6C
CCL14	p__Verrucomicrobia.c__Verrucomicrobiae	0.141153	0.717178	Figure 6A,6C
CCL14	c__Verrucomicrobiae.o__Verrucomicrobiales	0.141153	0.717178	Figure 6A,6C
CCL14	o__Verrucomicrobiales.f__Verrucomicrobiaceae	0.141153	0.717178	Figure 6A,6C
CCL14	f__Verrucomicrobiaceae.g__Akkermansia	0.141153	0.717178	Figure 6A,6C
CCL13	f__Lachnospiraceae.g__Anaerostipes	0.332147	0.382516	Figure 6A,6C
CCL13	g__Dialister.s__Dialister_micraerophilus	0.359616	0.341826	Figure 6A,6C
CCL13	g__Bifidobacterium.s__Bifidobacterium_longum	-0.469998	0.201732	Figure 6A,6C
CCL13	f__Ruminococcaceae.g__Butyricicoccus	0.300458	0.432109	Figure 6A,6C
CCL13	g__Intestinimonas.s__uncultured_rumen_bacterium	0.201868	0.602469	Figure 6A,6C
CCL13	c__Actinobacteria.o__Actinomycetales	0.00385735	0.992142	Figure 6A,6C
CCL13	g__Alistipes.s__uncultured_organism	0.201868	0.602469	Figure 6A,6C
CCL13	f__Erysipelotrichaceae.g__Faecalitalea	0.673545	0.0467097	Figure 6A,6C
CCL13	p__Verrucomicrobia.c__Verrucomicrobiae	0.355926	0.347164	Figure 6A,6C
CCL13	c__Verrucomicrobiae.o__Verrucomicrobiales	0.355926	0.347164	Figure 6A,6C
CCL13	o__Verrucomicrobiales.f__Verrucomicrobiaceae	0.355926	0.347164	Figure 6A,6C
CCL13	f__Verrucomicrobiaceae.g__Akkermansia	0.355926	0.347164	Figure 6A,6C
CCL11	f__Lachnospiraceae.g__Anaerostipes	0.0241134	0.9509	Figure 6A,6C
CCL11	g__Dialister.s__Dialister_micraerophilus	0.709412	0.0323221	Figure 6A,6C
CCL11	g__Bifidobacterium.s__Bifidobacterium_longum	0.366448	0.33205	Figure 6A,6C
CCL11	f__Ruminococcaceae.g__Butyricicoccus	0.176758	0.649156	Figure 6A,6C
CCL11	g__Intestinimonas.s__uncultured_rumen_bacterium	0.264143	0.492205	Figure 6A,6C
CCL11	c__Actinobacteria.o__Actinomycetales	-0.272711	0.477728	Figure 6A,6C
CCL11	g__Alistipes.s__uncultured_organism	0.264143	0.492205	Figure 6A,6C
CCL11	f__Erysipelotrichaceae.g__Faecalitalea	0.342043	0.367605	Figure 6A,6C
CCL11	p__Verrucomicrobia.c__Verrucomicrobiae	-0.0135297	0.972442	Figure 6A,6C
CCL11	c__Verrucomicrobiae.o__Verrucomicrobiales	-0.0135297	0.972442	Figure 6A,6C
CCL11	o__Verrucomicrobiales.f__Verrucomicrobiaceae	-0.0135297	0.972442	Figure 6A,6C
CCL11	f__Verrucomicrobiaceae.g__Akkermansia	-0.0135297	0.972442	Figure 6A,6C
CCL1	f__Lachnospiraceae.g__Anaerostipes	0.359962	0.341327	Figure 6A,6C
CCL1	g__Dialister.s__Dialister_micraerophilus	0.2941	0.442386	Figure 6A,6C
CCL1	g__Bifidobacterium.s__Bifidobacterium_longum	-0.395468	0.292107	Figure 6A,6C
CCL1	f__Ruminococcaceae.g__Butyricicoccus	0.267946	0.485757	Figure 6A,6C
CCL1	g__Intestinimonas.s__uncultured_rumen_bacterium	0.0789515	0.839994	Figure 6A,6C
CCL1	c__Actinobacteria.o__Actinomycetales	0.0673974	0.863218	Figure 6A,6C
CCL1	g__Alistipes.s__uncultured_organism	0.0789515	0.839994	Figure 6A,6C
CCL1	f__Erysipelotrichaceae.g__Faecalitalea	0.769369	0.0153509	Figure 6A,6C
CCL1	p__Verrucomicrobia.c__Verrucomicrobiae	0.434401	0.242661	Figure 6A,6C
CCL1	c__Verrucomicrobiae.o__Verrucomicrobiales	0.434401	0.242661	Figure 6A,6C
CCL1	o__Verrucomicrobiales.f__Verrucomicrobiaceae	0.434401	0.242661	Figure 6A,6C
CCL1	f__Verrucomicrobiaceae.g__Akkermansia	0.434401	0.242661	Figure 6A,6C
XCR1	f__Burkholderiaceae.g__Burkholderia	0.264697	0.491264	Figure 6B,6D
XCR1	g__Coprobacter.s__uncultured_organism	-0.43653	0.240097	Figure 6B,6D
XCR1	g__Blautia.s__uncultured_Ruminococcus_sp.			Figure 6B,6D
XCR1	f__Porphyromonadaceae.g__Macellibacteroides			Figure 6B,6D
XCR1	o__Alteromonadales.f__Shewanellaceae	0.758843	0.0177469	Figure 6B,6D
XCR1	c__Gammaproteobacteria.o__Alteromonadales	0.758843	0.0177469	Figure 6B,6D
XCR1	g__Anaerofustis.s__uncultured_Eubacteriaceae_bacterium	0.758843	0.0177469	Figure 6B,6D
XCR1	g__Lactobacillus.s__Lactobacillus_coleohominis			Figure 6B,6D
XCR1	f__Shewanellaceae.g__Shewanella	0.758843	0.0177469	Figure 6B,6D
XCR1	g__Fusobacterium.s__Fusobacterium_equinum			Figure 6B,6D
XCR1	g__Clostridium_sensu_stricto.s__Clostridium_cadaveris	-0.43653	0.240097	Figure 6B,6D
XCR1	f__Lachnospiraceae.g__Syntrophococcus	0.758843	0.0177469	Figure 6B,6D
XCR1	c__Gammaproteobacteria.o__Aeromonadales	0.833091	0.00529119	Figure 6B,6D
XCR1	f__Porphyromonadaceae.g__Coprobacter	-0.545828	0.128458	Figure 6B,6D
CXCR6	f__Burkholderiaceae.g__Burkholderia	0.749662	0.0200294	Figure 6B,6D
CXCR6	g__Coprobacter.s__uncultured_organism	-0.487457	0.183179	Figure 6B,6D
CXCR6	g__Blautia.s__uncultured_Ruminococcus_sp.			Figure 6B,6D
CXCR6	f__Porphyromonadaceae.g__Macellibacteroides			Figure 6B,6D
CXCR6	o__Alteromonadales.f__Shewanellaceae	0.316987	0.405897	Figure 6B,6D
CXCR6	c__Gammaproteobacteria.o__Alteromonadales	0.316987	0.405897	Figure 6B,6D
CXCR6	g__Anaerofustis.s__uncultured_Eubacteriaceae_bacterium	0.316987	0.405897	Figure 6B,6D
CXCR6	g__Lactobacillus.s__Lactobacillus_coleohominis			Figure 6B,6D
CXCR6	f__Shewanellaceae.g__Shewanella	0.316987	0.405897	Figure 6B,6D
CXCR6	g__Fusobacterium.s__Fusobacterium_equinum			Figure 6B,6D
CXCR6	g__Clostridium_sensu_stricto.s__Clostridium_cadaveris	-0.487457	0.183179	Figure 6B,6D
CXCR6	f__Lachnospiraceae.g__Syntrophococcus	0.316987	0.405897	Figure 6B,6D
CXCR6	c__Gammaproteobacteria.o__Aeromonadales	0.286614	0.454622	Figure 6B,6D
CXCR6	f__Porphyromonadaceae.g__Coprobacter	-0.562299	0.115043	Figure 6B,6D
CXCR5	f__Burkholderiaceae.g__Burkholderia	0.572278	0.107343	Figure 6B,6D
CXCR5	g__Coprobacter.s__uncultured_organism	-0.342854	0.366394	Figure 6B,6D
CXCR5	g__Blautia.s__uncultured_Ruminococcus_sp.			Figure 6B,6D
CXCR5	f__Porphyromonadaceae.g__Macellibacteroides			Figure 6B,6D
CXCR5	o__Alteromonadales.f__Shewanellaceae	-0.265802	0.489388	Figure 6B,6D
CXCR5	c__Gammaproteobacteria.o__Alteromonadales	-0.265802	0.489388	Figure 6B,6D
CXCR5	g__Anaerofustis.s__uncultured_Eubacteriaceae_bacterium	-0.265802	0.489388	Figure 6B,6D
CXCR5	g__Lactobacillus.s__Lactobacillus_coleohominis			Figure 6B,6D
CXCR5	f__Shewanellaceae.g__Shewanella	-0.265802	0.489388	Figure 6B,6D
CXCR5	g__Fusobacterium.s__Fusobacterium_equinum			Figure 6B,6D
CXCR5	g__Clostridium_sensu_stricto.s__Clostridium_cadaveris	-0.342854	0.366394	Figure 6B,6D
CXCR5	f__Lachnospiraceae.g__Syntrophococcus	-0.265802	0.489388	Figure 6B,6D
CXCR5	c__Gammaproteobacteria.o__Aeromonadales	-0.331193	0.383968	Figure 6B,6D
CXCR5	f__Porphyromonadaceae.g__Coprobacter	-0.287689	0.452856	Figure 6B,6D
CXCR4	f__Burkholderiaceae.g__Burkholderia	0.460979	0.21171	Figure 6B,6D
CXCR4	g__Coprobacter.s__uncultured_organism	-0.302926	0.428147	Figure 6B,6D
CXCR4	g__Blautia.s__uncultured_Ruminococcus_sp.			Figure 6B,6D
CXCR4	f__Porphyromonadaceae.g__Macellibacteroides			Figure 6B,6D
CXCR4	o__Alteromonadales.f__Shewanellaceae	0.608225	0.0822376	Figure 6B,6D
CXCR4	c__Gammaproteobacteria.o__Alteromonadales	0.608225	0.0822376	Figure 6B,6D
CXCR4	g__Anaerofustis.s__uncultured_Eubacteriaceae_bacterium	0.608225	0.0822376	Figure 6B,6D
CXCR4	g__Lactobacillus.s__Lactobacillus_coleohominis			Figure 6B,6D
CXCR4	f__Shewanellaceae.g__Shewanella	0.608225	0.0822376	Figure 6B,6D
CXCR4	g__Fusobacterium.s__Fusobacterium_equinum			Figure 6B,6D
CXCR4	g__Clostridium_sensu_stricto.s__Clostridium_cadaveris	-0.302926	0.428147	Figure 6B,6D
CXCR4	f__Lachnospiraceae.g__Syntrophococcus	0.608225	0.0822376	Figure 6B,6D
CXCR4	c__Gammaproteobacteria.o__Aeromonadales	0.660898	0.0526175	Figure 6B,6D
CXCR4	f__Porphyromonadaceae.g__Coprobacter	-0.33364	0.380247	Figure 6B,6D
CXCR3	f__Burkholderiaceae.g__Burkholderia	0.463385	0.209022	Figure 6B,6D
CXCR3	g__Coprobacter.s__uncultured_organism	-0.23333	0.545705	Figure 6B,6D
CXCR3	g__Blautia.s__uncultured_Ruminococcus_sp.			Figure 6B,6D
CXCR3	f__Porphyromonadaceae.g__Macellibacteroides			Figure 6B,6D
CXCR3	o__Alteromonadales.f__Shewanellaceae	0.288265	0.451911	Figure 6B,6D
CXCR3	c__Gammaproteobacteria.o__Alteromonadales	0.288265	0.451911	Figure 6B,6D
CXCR3	g__Anaerofustis.s__uncultured_Eubacteriaceae_bacterium	0.288265	0.451911	Figure 6B,6D
CXCR3	g__Lactobacillus.s__Lactobacillus_coleohominis			Figure 6B,6D
CXCR3	f__Shewanellaceae.g__Shewanella	0.288265	0.451911	Figure 6B,6D
CXCR3	g__Fusobacterium.s__Fusobacterium_equinum			Figure 6B,6D
CXCR3	g__Clostridium_sensu_stricto.s__Clostridium_cadaveris	-0.23333	0.545705	Figure 6B,6D
CXCR3	f__Lachnospiraceae.g__Syntrophococcus	0.288265	0.451911	Figure 6B,6D
CXCR3	c__Gammaproteobacteria.o__Aeromonadales	0.654516	0.0557711	Figure 6B,6D
CXCR3	f__Porphyromonadaceae.g__Coprobacter	-0.492059	0.178455	Figure 6B,6D
CXCR2	f__Burkholderiaceae.g__Burkholderia	0.171681	0.658732	Figure 6B,6D
CXCR2	g__Coprobacter.s__uncultured_organism	-0.454416	0.219138	Figure 6B,6D
CXCR2	g__Blautia.s__uncultured_Ruminococcus_sp.			Figure 6B,6D
CXCR2	f__Porphyromonadaceae.g__Macellibacteroides			Figure 6B,6D
CXCR2	o__Alteromonadales.f__Shewanellaceae	-0.350226	0.355488	Figure 6B,6D
CXCR2	c__Gammaproteobacteria.o__Alteromonadales	-0.350226	0.355488	Figure 6B,6D
CXCR2	g__Anaerofustis.s__uncultured_Eubacteriaceae_bacterium	-0.350226	0.355488	Figure 6B,6D
CXCR2	g__Lactobacillus.s__Lactobacillus_coleohominis			Figure 6B,6D
CXCR2	f__Shewanellaceae.g__Shewanella	-0.350226	0.355488	Figure 6B,6D
CXCR2	g__Fusobacterium.s__Fusobacterium_equinum			Figure 6B,6D
CXCR2	g__Clostridium_sensu_stricto.s__Clostridium_cadaveris	-0.454416	0.219138	Figure 6B,6D
CXCR2	f__Lachnospiraceae.g__Syntrophococcus	-0.350226	0.355488	Figure 6B,6D
CXCR2	c__Gammaproteobacteria.o__Aeromonadales	-0.482996	0.187824	Figure 6B,6D
CXCR2	f__Porphyromonadaceae.g__Coprobacter	0.0601996	0.877732	Figure 6B,6D
CXCR1	f__Burkholderiaceae.g__Burkholderia	-0.12593	0.746824	Figure 6B,6D
CXCR1	g__Coprobacter.s__uncultured_organism	-0.330655	0.384788	Figure 6B,6D
CXCR1	g__Blautia.s__uncultured_Ruminococcus_sp.			Figure 6B,6D
CXCR1	f__Porphyromonadaceae.g__Macellibacteroides			Figure 6B,6D
CXCR1	o__Alteromonadales.f__Shewanellaceae	-0.524658	0.147006	Figure 6B,6D
CXCR1	c__Gammaproteobacteria.o__Alteromonadales	-0.524658	0.147006	Figure 6B,6D
CXCR1	g__Anaerofustis.s__uncultured_Eubacteriaceae_bacterium	-0.524658	0.147006	Figure 6B,6D
CXCR1	g__Lactobacillus.s__Lactobacillus_coleohominis			Figure 6B,6D
CXCR1	f__Shewanellaceae.g__Shewanella	-0.524658	0.147006	Figure 6B,6D
CXCR1	g__Fusobacterium.s__Fusobacterium_equinum			Figure 6B,6D
CXCR1	g__Clostridium_sensu_stricto.s__Clostridium_cadaveris	-0.330655	0.384788	Figure 6B,6D
CXCR1	f__Lachnospiraceae.g__Syntrophococcus	-0.524658	0.147006	Figure 6B,6D
CXCR1	c__Gammaproteobacteria.o__Aeromonadales	-0.48741	0.183227	Figure 6B,6D
CXCR1	f__Porphyromonadaceae.g__Coprobacter	-0.0288893	0.941188	Figure 6B,6D
CX3CR1	f__Burkholderiaceae.g__Burkholderia	0.0751813	0.847561	Figure 6B,6D
CX3CR1	g__Coprobacter.s__uncultured_organism	-0.318184	0.404026	Figure 6B,6D
CX3CR1	g__Blautia.s__uncultured_Ruminococcus_sp.			Figure 6B,6D
CX3CR1	f__Porphyromonadaceae.g__Macellibacteroides			Figure 6B,6D
CX3CR1	o__Alteromonadales.f__Shewanellaceae	-0.523717	0.147864	Figure 6B,6D
CX3CR1	c__Gammaproteobacteria.o__Alteromonadales	-0.523717	0.147864	Figure 6B,6D
CX3CR1	g__Anaerofustis.s__uncultured_Eubacteriaceae_bacterium	-0.523717	0.147864	Figure 6B,6D
CX3CR1	g__Lactobacillus.s__Lactobacillus_coleohominis			Figure 6B,6D
CX3CR1	f__Shewanellaceae.g__Shewanella	-0.523717	0.147864	Figure 6B,6D
CX3CR1	g__Fusobacterium.s__Fusobacterium_equinum			Figure 6B,6D
CX3CR1	g__Clostridium_sensu_stricto.s__Clostridium_cadaveris	-0.318184	0.404026	Figure 6B,6D
CX3CR1	f__Lachnospiraceae.g__Syntrophococcus	-0.523717	0.147864	Figure 6B,6D
CX3CR1	c__Gammaproteobacteria.o__Aeromonadales	-0.109231	0.779677	Figure 6B,6D
CX3CR1	f__Porphyromonadaceae.g__Coprobacter	0.0906572	0.816575	Figure 6B,6D
CCR9	f__Burkholderiaceae.g__Burkholderia	0.648368	0.0589197	Figure 6B,6D
CCR9	g__Coprobacter.s__uncultured_organism	-0.143851	0.711956	Figure 6B,6D
CCR9	g__Blautia.s__uncultured_Ruminococcus_sp.			Figure 6B,6D
CCR9	f__Porphyromonadaceae.g__Macellibacteroides			Figure 6B,6D
CCR9	o__Alteromonadales.f__Shewanellaceae	-0.294145	0.442313	Figure 6B,6D
CCR9	c__Gammaproteobacteria.o__Alteromonadales	-0.294145	0.442313	Figure 6B,6D
CCR9	g__Anaerofustis.s__uncultured_Eubacteriaceae_bacterium	-0.294145	0.442313	Figure 6B,6D
CCR9	g__Lactobacillus.s__Lactobacillus_coleohominis			Figure 6B,6D
CCR9	f__Shewanellaceae.g__Shewanella	-0.294145	0.442313	Figure 6B,6D
CCR9	g__Fusobacterium.s__Fusobacterium_equinum			Figure 6B,6D
CCR9	g__Clostridium_sensu_stricto.s__Clostridium_cadaveris	-0.143851	0.711956	Figure 6B,6D
CCR9	f__Lachnospiraceae.g__Syntrophococcus	-0.294145	0.442313	Figure 6B,6D
CCR9	c__Gammaproteobacteria.o__Aeromonadales	-0.486715	0.183946	Figure 6B,6D
CCR9	f__Porphyromonadaceae.g__Coprobacter	-0.188589	0.627015	Figure 6B,6D
CCR8	f__Burkholderiaceae.g__Burkholderia	0.662238	0.0519705	Figure 6B,6D
CCR8	g__Coprobacter.s__uncultured_organism	-0.211724	0.584468	Figure 6B,6D
CCR8	g__Blautia.s__uncultured_Ruminococcus_sp.			Figure 6B,6D
CCR8	f__Porphyromonadaceae.g__Macellibacteroides			Figure 6B,6D
CCR8	o__Alteromonadales.f__Shewanellaceae	0.497253	0.173209	Figure 6B,6D
CCR8	c__Gammaproteobacteria.o__Alteromonadales	0.497253	0.173209	Figure 6B,6D
CCR8	g__Anaerofustis.s__uncultured_Eubacteriaceae_bacterium	0.497253	0.173209	Figure 6B,6D
CCR8	g__Lactobacillus.s__Lactobacillus_coleohominis			Figure 6B,6D
CCR8	f__Shewanellaceae.g__Shewanella	0.497253	0.173209	Figure 6B,6D
CCR8	g__Fusobacterium.s__Fusobacterium_equinum			Figure 6B,6D
CCR8	g__Clostridium_sensu_stricto.s__Clostridium_cadaveris	-0.211724	0.584468	Figure 6B,6D
CCR8	f__Lachnospiraceae.g__Syntrophococcus	0.497253	0.173209	Figure 6B,6D
CCR8	c__Gammaproteobacteria.o__Aeromonadales	0.391311	0.29767	Figure 6B,6D
CCR8	f__Porphyromonadaceae.g__Coprobacter	-0.16579	0.669896	Figure 6B,6D
CCR7	f__Burkholderiaceae.g__Burkholderia	0.55615	0.119948	Figure 6B,6D
CCR7	g__Coprobacter.s__uncultured_organism	-0.49067	0.179873	Figure 6B,6D
CCR7	g__Blautia.s__uncultured_Ruminococcus_sp.			Figure 6B,6D
CCR7	f__Porphyromonadaceae.g__Macellibacteroides			Figure 6B,6D
CCR7	o__Alteromonadales.f__Shewanellaceae	-0.363103	0.336819	Figure 6B,6D
CCR7	c__Gammaproteobacteria.o__Alteromonadales	-0.363103	0.336819	Figure 6B,6D
CCR7	g__Anaerofustis.s__uncultured_Eubacteriaceae_bacterium	-0.363103	0.336819	Figure 6B,6D
CCR7	g__Lactobacillus.s__Lactobacillus_coleohominis			Figure 6B,6D
CCR7	f__Shewanellaceae.g__Shewanella	-0.363103	0.336819	Figure 6B,6D
CCR7	g__Fusobacterium.s__Fusobacterium_equinum			Figure 6B,6D
CCR7	g__Clostridium_sensu_stricto.s__Clostridium_cadaveris	-0.49067	0.179873	Figure 6B,6D
CCR7	f__Lachnospiraceae.g__Syntrophococcus	-0.363103	0.336819	Figure 6B,6D
CCR7	c__Gammaproteobacteria.o__Aeromonadales	-0.0851453	0.827588	Figure 6B,6D
CCR7	f__Porphyromonadaceae.g__Coprobacter	-0.122331	0.753877	Figure 6B,6D
CCR6	f__Burkholderiaceae.g__Burkholderia	0.595865	0.0904102	Figure 6B,6D
CCR6	g__Coprobacter.s__uncultured_organism	-0.444897	0.230164	Figure 6B,6D
CCR6	g__Blautia.s__uncultured_Ruminococcus_sp.			Figure 6B,6D
CCR6	f__Porphyromonadaceae.g__Macellibacteroides			Figure 6B,6D
CCR6	o__Alteromonadales.f__Shewanellaceae	-0.542455	0.131315	Figure 6B,6D
CCR6	c__Gammaproteobacteria.o__Alteromonadales	-0.542455	0.131315	Figure 6B,6D
CCR6	g__Anaerofustis.s__uncultured_Eubacteriaceae_bacterium	-0.542455	0.131315	Figure 6B,6D
CCR6	g__Lactobacillus.s__Lactobacillus_coleohominis			Figure 6B,6D
CCR6	f__Shewanellaceae.g__Shewanella	-0.542455	0.131315	Figure 6B,6D
CCR6	g__Fusobacterium.s__Fusobacterium_equinum			Figure 6B,6D
CCR6	g__Clostridium_sensu_stricto.s__Clostridium_cadaveris	-0.444897	0.230164	Figure 6B,6D
CCR6	f__Lachnospiraceae.g__Syntrophococcus	-0.542455	0.131315	Figure 6B,6D
CCR6	c__Gammaproteobacteria.o__Aeromonadales	-0.279773	0.465931	Figure 6B,6D
CCR6	f__Porphyromonadaceae.g__Coprobacter	-0.216189	0.576378	Figure 6B,6D
CCR5	f__Burkholderiaceae.g__Burkholderia	0.503533	0.166985	Figure 6B,6D
CCR5	g__Coprobacter.s__uncultured_organism	-0.34366	0.365194	Figure 6B,6D
CCR5	g__Blautia.s__uncultured_Ruminococcus_sp.			Figure 6B,6D
CCR5	f__Porphyromonadaceae.g__Macellibacteroides			Figure 6B,6D
CCR5	o__Alteromonadales.f__Shewanellaceae	0.468067	0.203845	Figure 6B,6D
CCR5	c__Gammaproteobacteria.o__Alteromonadales	0.468067	0.203845	Figure 6B,6D
CCR5	g__Anaerofustis.s__uncultured_Eubacteriaceae_bacterium	0.468067	0.203845	Figure 6B,6D
CCR5	g__Lactobacillus.s__Lactobacillus_coleohominis			Figure 6B,6D
CCR5	f__Shewanellaceae.g__Shewanella	0.468067	0.203845	Figure 6B,6D
CCR5	g__Fusobacterium.s__Fusobacterium_equinum			Figure 6B,6D
CCR5	g__Clostridium_sensu_stricto.s__Clostridium_cadaveris	-0.34366	0.365194	Figure 6B,6D
CCR5	f__Lachnospiraceae.g__Syntrophococcus	0.468067	0.203845	Figure 6B,6D
CCR5	c__Gammaproteobacteria.o__Aeromonadales	0.72182	0.0281186	Figure 6B,6D
CCR5	f__Porphyromonadaceae.g__Coprobacter	-0.45289	0.220885	Figure 6B,6D
CCR4	f__Burkholderiaceae.g__Burkholderia	0.581299	0.100657	Figure 6B,6D
CCR4	g__Coprobacter.s__uncultured_organism	-0.443216	0.23214	Figure 6B,6D
CCR4	g__Blautia.s__uncultured_Ruminococcus_sp.			Figure 6B,6D
CCR4	f__Porphyromonadaceae.g__Macellibacteroides			Figure 6B,6D
CCR4	o__Alteromonadales.f__Shewanellaceae	0.162483	0.676189	Figure 6B,6D
CCR4	c__Gammaproteobacteria.o__Alteromonadales	0.162483	0.676189	Figure 6B,6D
CCR4	g__Anaerofustis.s__uncultured_Eubacteriaceae_bacterium	0.162483	0.676189	Figure 6B,6D
CCR4	g__Lactobacillus.s__Lactobacillus_coleohominis			Figure 6B,6D
CCR4	f__Shewanellaceae.g__Shewanella	0.162483	0.676189	Figure 6B,6D
CCR4	g__Fusobacterium.s__Fusobacterium_equinum			Figure 6B,6D
CCR4	g__Clostridium_sensu_stricto.s__Clostridium_cadaveris	-0.443216	0.23214	Figure 6B,6D
CCR4	f__Lachnospiraceae.g__Syntrophococcus	0.162483	0.676189	Figure 6B,6D
CCR4	c__Gammaproteobacteria.o__Aeromonadales	0.353344	0.350922	Figure 6B,6D
CCR4	f__Porphyromonadaceae.g__Coprobacter	-0.494407	0.176072	Figure 6B,6D
CCR3	f__Burkholderiaceae.g__Burkholderia	0.958602	4.56391e-05	Figure 6B,6D
CCR3	g__Coprobacter.s__uncultured_organism	-0.279385	0.466575	Figure 6B,6D
CCR3	g__Blautia.s__uncultured_Ruminococcus_sp.			Figure 6B,6D
CCR3	f__Porphyromonadaceae.g__Macellibacteroides			Figure 6B,6D
CCR3	o__Alteromonadales.f__Shewanellaceae	-0.264488	0.491618	Figure 6B,6D
CCR3	c__Gammaproteobacteria.o__Alteromonadales	-0.264488	0.491618	Figure 6B,6D
CCR3	g__Anaerofustis.s__uncultured_Eubacteriaceae_bacterium	-0.264488	0.491618	Figure 6B,6D
CCR3	g__Lactobacillus.s__Lactobacillus_coleohominis			Figure 6B,6D
CCR3	f__Shewanellaceae.g__Shewanella	-0.264488	0.491618	Figure 6B,6D
CCR3	g__Fusobacterium.s__Fusobacterium_equinum			Figure 6B,6D
CCR3	g__Clostridium_sensu_stricto.s__Clostridium_cadaveris	-0.279385	0.466575	Figure 6B,6D
CCR3	f__Lachnospiraceae.g__Syntrophococcus	-0.264488	0.491618	Figure 6B,6D
CCR3	c__Gammaproteobacteria.o__Aeromonadales	-0.297913	0.436209	Figure 6B,6D
CCR3	f__Porphyromonadaceae.g__Coprobacter	-0.191786	0.621075	Figure 6B,6D
CCR2	f__Burkholderiaceae.g__Burkholderia	0.20241	0.601474	Figure 6B,6D
CCR2	g__Coprobacter.s__uncultured_organism	-0.221391	0.567003	Figure 6B,6D
CCR2	g__Blautia.s__uncultured_Ruminococcus_sp.			Figure 6B,6D
CCR2	f__Porphyromonadaceae.g__Macellibacteroides			Figure 6B,6D
CCR2	o__Alteromonadales.f__Shewanellaceae	-0.0599111	0.878315	Figure 6B,6D
CCR2	c__Gammaproteobacteria.o__Alteromonadales	-0.0599111	0.878315	Figure 6B,6D
CCR2	g__Anaerofustis.s__uncultured_Eubacteriaceae_bacterium	-0.0599111	0.878315	Figure 6B,6D
CCR2	g__Lactobacillus.s__Lactobacillus_coleohominis			Figure 6B,6D
CCR2	f__Shewanellaceae.g__Shewanella	-0.0599111	0.878315	Figure 6B,6D
CCR2	g__Fusobacterium.s__Fusobacterium_equinum			Figure 6B,6D
CCR2	g__Clostridium_sensu_stricto.s__Clostridium_cadaveris	-0.221391	0.567003	Figure 6B,6D
CCR2	f__Lachnospiraceae.g__Syntrophococcus	-0.0599111	0.878315	Figure 6B,6D
CCR2	c__Gammaproteobacteria.o__Aeromonadales	0.567906	0.110677	Figure 6B,6D
CCR2	f__Porphyromonadaceae.g__Coprobacter	-0.274599	0.474561	Figure 6B,6D
CCR10	f__Burkholderiaceae.g__Burkholderia	0.525313	0.146409	Figure 6B,6D
CCR10	g__Coprobacter.s__uncultured_organism	-0.485717	0.184983	Figure 6B,6D
CCR10	g__Blautia.s__uncultured_Ruminococcus_sp.			Figure 6B,6D
CCR10	f__Porphyromonadaceae.g__Macellibacteroides			Figure 6B,6D
CCR10	o__Alteromonadales.f__Shewanellaceae	-0.286823	0.454279	Figure 6B,6D
CCR10	c__Gammaproteobacteria.o__Alteromonadales	-0.286823	0.454279	Figure 6B,6D
CCR10	g__Anaerofustis.s__uncultured_Eubacteriaceae_bacterium	-0.286823	0.454279	Figure 6B,6D
CCR10	g__Lactobacillus.s__Lactobacillus_coleohominis			Figure 6B,6D
CCR10	f__Shewanellaceae.g__Shewanella	-0.286823	0.454279	Figure 6B,6D
CCR10	g__Fusobacterium.s__Fusobacterium_equinum			Figure 6B,6D
CCR10	g__Clostridium_sensu_stricto.s__Clostridium_cadaveris	-0.485717	0.184983	Figure 6B,6D
CCR10	f__Lachnospiraceae.g__Syntrophococcus	-0.286823	0.454279	Figure 6B,6D
CCR10	c__Gammaproteobacteria.o__Aeromonadales	-0.107238	0.783619	Figure 6B,6D
CCR10	f__Porphyromonadaceae.g__Coprobacter	-0.409036	0.274329	Figure 6B,6D
CCR1	f__Burkholderiaceae.g__Burkholderia	0.373042	0.322749	Figure 6B,6D
CCR1	g__Coprobacter.s__uncultured_organism	-0.38561	0.305386	Figure 6B,6D
CCR1	g__Blautia.s__uncultured_Ruminococcus_sp.			Figure 6B,6D
CCR1	f__Porphyromonadaceae.g__Macellibacteroides			Figure 6B,6D
CCR1	o__Alteromonadales.f__Shewanellaceae	0.594319	0.0914656	Figure 6B,6D
CCR1	c__Gammaproteobacteria.o__Alteromonadales	0.594319	0.0914656	Figure 6B,6D
CCR1	g__Anaerofustis.s__uncultured_Eubacteriaceae_bacterium	0.594319	0.0914656	Figure 6B,6D
CCR1	g__Lactobacillus.s__Lactobacillus_coleohominis			Figure 6B,6D
CCR1	f__Shewanellaceae.g__Shewanella	0.594319	0.0914656	Figure 6B,6D
CCR1	g__Fusobacterium.s__Fusobacterium_equinum			Figure 6B,6D
CCR1	g__Clostridium_sensu_stricto.s__Clostridium_cadaveris	-0.38561	0.305386	Figure 6B,6D
CCR1	f__Lachnospiraceae.g__Syntrophococcus	0.594319	0.0914656	Figure 6B,6D
CCR1	c__Gammaproteobacteria.o__Aeromonadales	0.811494	0.00792095	Figure 6B,6D
CCR1	f__Porphyromonadaceae.g__Coprobacter	-0.432357	0.245136	Figure 6B,6D
XCR1	f__Lachnospiraceae.g__Anaerostipes	0.487424	0.183212	Figure 6B,6D
XCR1	g__Dialister.s__Dialister_micraerophilus	0.42432	0.255	Figure 6B,6D
XCR1	g__Bifidobacterium.s__Bifidobacterium_longum	-0.352668	0.35191	Figure 6B,6D
XCR1	f__Ruminococcaceae.g__Butyricicoccus	0.348595	0.357888	Figure 6B,6D
XCR1	g__Intestinimonas.s__uncultured_rumen_bacterium	-0.300164	0.432582	Figure 6B,6D
XCR1	c__Actinobacteria.o__Actinomycetales	0.101613	0.794769	Figure 6B,6D
XCR1	g__Alistipes.s__uncultured_organism	-0.300164	0.432582	Figure 6B,6D
XCR1	f__Erysipelotrichaceae.g__Faecalitalea	0.907185	0.000731722	Figure 6B,6D
XCR1	p__Verrucomicrobia.c__Verrucomicrobiae	0.211211	0.585401	Figure 6B,6D
XCR1	c__Verrucomicrobiae.o__Verrucomicrobiales	0.211211	0.585401	Figure 6B,6D
XCR1	o__Verrucomicrobiales.f__Verrucomicrobiaceae	0.211211	0.585401	Figure 6B,6D
XCR1	f__Verrucomicrobiaceae.g__Akkermansia	0.211211	0.585401	Figure 6B,6D
CXCR6	f__Lachnospiraceae.g__Anaerostipes	0.454643	0.218879	Figure 6B,6D
CXCR6	g__Dialister.s__Dialister_micraerophilus	0.616255	0.0771823	Figure 6B,6D
CXCR6	g__Bifidobacterium.s__Bifidobacterium_longum	-0.329509	0.386537	Figure 6B,6D
CXCR6	f__Ruminococcaceae.g__Butyricicoccus	0.433098	0.244238	Figure 6B,6D
CXCR6	g__Intestinimonas.s__uncultured_rumen_bacterium	-0.27729	0.470064	Figure 6B,6D
CXCR6	c__Actinobacteria.o__Actinomycetales	-0.289709	0.449546	Figure 6B,6D
CXCR6	g__Alistipes.s__uncultured_organism	-0.27729	0.470064	Figure 6B,6D
CXCR6	f__Erysipelotrichaceae.g__Faecalitalea	0.634918	0.0661936	Figure 6B,6D
CXCR6	p__Verrucomicrobia.c__Verrucomicrobiae	-0.123972	0.750659	Figure 6B,6D
CXCR6	c__Verrucomicrobiae.o__Verrucomicrobiales	-0.123972	0.750659	Figure 6B,6D
CXCR6	o__Verrucomicrobiales.f__Verrucomicrobiaceae	-0.123972	0.750659	Figure 6B,6D
CXCR6	f__Verrucomicrobiaceae.g__Akkermansia	-0.123972	0.750659	Figure 6B,6D
CXCR5	f__Lachnospiraceae.g__Anaerostipes	0.24425	0.526497	Figure 6B,6D
CXCR5	g__Dialister.s__Dialister_micraerophilus	0.33476	0.378552	Figure 6B,6D
CXCR5	g__Bifidobacterium.s__Bifidobacterium_longum	-0.413029	0.269208	Figure 6B,6D
CXCR5	f__Ruminococcaceae.g__Butyricicoccus	0.334622	0.37876	Figure 6B,6D
CXCR5	g__Intestinimonas.s__uncultured_rumen_bacterium	-0.0628284	0.872427	Figure 6B,6D
CXCR5	c__Actinobacteria.o__Actinomycetales	-0.107051	0.78399	Figure 6B,6D
CXCR5	g__Alistipes.s__uncultured_organism	-0.0628284	0.872427	Figure 6B,6D
CXCR5	f__Erysipelotrichaceae.g__Faecalitalea	-0.024685	0.949738	Figure 6B,6D
CXCR5	p__Verrucomicrobia.c__Verrucomicrobiae	-0.0401556	0.918306	Figure 6B,6D
CXCR5	c__Verrucomicrobiae.o__Verrucomicrobiales	-0.0401556	0.918306	Figure 6B,6D
CXCR5	o__Verrucomicrobiales.f__Verrucomicrobiaceae	-0.0401556	0.918306	Figure 6B,6D
CXCR5	f__Verrucomicrobiaceae.g__Akkermansia	-0.0401556	0.918306	Figure 6B,6D
CXCR4	f__Lachnospiraceae.g__Anaerostipes	0.298408	0.43541	Figure 6B,6D
CXCR4	g__Dialister.s__Dialister_micraerophilus	0.529543	0.142595	Figure 6B,6D
CXCR4	g__Bifidobacterium.s__Bifidobacterium_longum	-0.595957	0.0903475	Figure 6B,6D
CXCR4	f__Ruminococcaceae.g__Butyricicoccus	0.249893	0.516674	Figure 6B,6D
CXCR4	g__Intestinimonas.s__uncultured_rumen_bacterium	-0.152949	0.694426	Figure 6B,6D
CXCR4	c__Actinobacteria.o__Actinomycetales	-0.0928099	0.812281	Figure 6B,6D
CXCR4	g__Alistipes.s__uncultured_organism	-0.152949	0.694426	Figure 6B,6D
CXCR4	f__Erysipelotrichaceae.g__Faecalitalea	0.845407	0.00409787	Figure 6B,6D
CXCR4	p__Verrucomicrobia.c__Verrucomicrobiae	0.28179	0.462584	Figure 6B,6D
CXCR4	c__Verrucomicrobiae.o__Verrucomicrobiales	0.28179	0.462584	Figure 6B,6D
CXCR4	o__Verrucomicrobiales.f__Verrucomicrobiaceae	0.28179	0.462584	Figure 6B,6D
CXCR4	f__Verrucomicrobiaceae.g__Akkermansia	0.28179	0.462584	Figure 6B,6D
CXCR3	f__Lachnospiraceae.g__Anaerostipes	0.202526	0.601262	Figure 6B,6D
CXCR3	g__Dialister.s__Dialister_micraerophilus	0.815247	0.00741158	Figure 6B,6D
CXCR3	g__Bifidobacterium.s__Bifidobacterium_longum	-0.298025	0.436028	Figure 6B,6D
CXCR3	f__Ruminococcaceae.g__Butyricicoccus	0.0684475	0.861103	Figure 6B,6D
CXCR3	g__Intestinimonas.s__uncultured_rumen_bacterium	-0.406083	0.27815	Figure 6B,6D
CXCR3	c__Actinobacteria.o__Actinomycetales	-0.157523	0.685659	Figure 6B,6D
CXCR3	g__Alistipes.s__uncultured_organism	-0.406083	0.27815	Figure 6B,6D
CXCR3	f__Erysipelotrichaceae.g__Faecalitalea	0.897035	0.00104149	Figure 6B,6D
CXCR3	p__Verrucomicrobia.c__Verrucomicrobiae	0.0334484	0.931923	Figure 6B,6D
CXCR3	c__Verrucomicrobiae.o__Verrucomicrobiales	0.0334484	0.931923	Figure 6B,6D
CXCR3	o__Verrucomicrobiales.f__Verrucomicrobiaceae	0.0334484	0.931923	Figure 6B,6D
CXCR3	f__Verrucomicrobiaceae.g__Akkermansia	0.0334484	0.931923	Figure 6B,6D
CXCR2	f__Lachnospiraceae.g__Anaerostipes	0.302557	0.428738	Figure 6B,6D
CXCR2	g__Dialister.s__Dialister_micraerophilus	-0.070279	0.857417	Figure 6B,6D
CXCR2	g__Bifidobacterium.s__Bifidobacterium_longum	0.392668	0.295849	Figure 6B,6D
CXCR2	f__Ruminococcaceae.g__Butyricicoccus	0.563318	0.114242	Figure 6B,6D
CXCR2	g__Intestinimonas.s__uncultured_rumen_bacterium	0.458148	0.214897	Figure 6B,6D
CXCR2	c__Actinobacteria.o__Actinomycetales	-0.202258	0.601753	Figure 6B,6D
CXCR2	g__Alistipes.s__uncultured_organism	0.458148	0.214897	Figure 6B,6D
CXCR2	f__Erysipelotrichaceae.g__Faecalitalea	-0.377723	0.316225	Figure 6B,6D
CXCR2	p__Verrucomicrobia.c__Verrucomicrobiae	-0.374364	0.320899	Figure 6B,6D
CXCR2	c__Verrucomicrobiae.o__Verrucomicrobiales	-0.374364	0.320899	Figure 6B,6D
CXCR2	o__Verrucomicrobiales.f__Verrucomicrobiaceae	-0.374364	0.320899	Figure 6B,6D
CXCR2	f__Verrucomicrobiaceae.g__Akkermansia	-0.374364	0.320899	Figure 6B,6D
CXCR1	f__Lachnospiraceae.g__Anaerostipes	0.107572	0.782959	Figure 6B,6D
CXCR1	g__Dialister.s__Dialister_micraerophilus	-0.152045	0.696161	Figure 6B,6D
CXCR1	g__Bifidobacterium.s__Bifidobacterium_longum	0.393603	0.294597	Figure 6B,6D
CXCR1	f__Ruminococcaceae.g__Butyricicoccus	0.414884	0.266845	Figure 6B,6D
CXCR1	g__Intestinimonas.s__uncultured_rumen_bacterium	0.244225	0.52654	Figure 6B,6D
CXCR1	c__Actinobacteria.o__Actinomycetales	-0.294441	0.441832	Figure 6B,6D
CXCR1	g__Alistipes.s__uncultured_organism	0.244225	0.52654	Figure 6B,6D
CXCR1	f__Erysipelotrichaceae.g__Faecalitalea	-0.501667	0.168821	Figure 6B,6D
CXCR1	p__Verrucomicrobia.c__Verrucomicrobiae	-0.47033	0.20137	Figure 6B,6D
CXCR1	c__Verrucomicrobiae.o__Verrucomicrobiales	-0.47033	0.20137	Figure 6B,6D
CXCR1	o__Verrucomicrobiales.f__Verrucomicrobiaceae	-0.47033	0.20137	Figure 6B,6D
CXCR1	f__Verrucomicrobiaceae.g__Akkermansia	-0.47033	0.20137	Figure 6B,6D
CX3CR1	f__Lachnospiraceae.g__Anaerostipes	0.307154	0.421401	Figure 6B,6D
CX3CR1	g__Dialister.s__Dialister_micraerophilus	0.416773	0.264451	Figure 6B,6D
CX3CR1	g__Bifidobacterium.s__Bifidobacterium_longum	0.728159	0.0261168	Figure 6B,6D
CX3CR1	f__Ruminococcaceae.g__Butyricicoccus	0.253507	0.510424	Figure 6B,6D
CX3CR1	g__Intestinimonas.s__uncultured_rumen_bacterium	0.38028	0.31269	Figure 6B,6D
CX3CR1	c__Actinobacteria.o__Actinomycetales	0.404716	0.279927	Figure 6B,6D
CX3CR1	g__Alistipes.s__uncultured_organism	0.38028	0.31269	Figure 6B,6D
CX3CR1	f__Erysipelotrichaceae.g__Faecalitalea	0.0126667	0.974199	Figure 6B,6D
CX3CR1	p__Verrucomicrobia.c__Verrucomicrobiae	0.10456	0.788924	Figure 6B,6D
CX3CR1	c__Verrucomicrobiae.o__Verrucomicrobiales	0.10456	0.788924	Figure 6B,6D
CX3CR1	o__Verrucomicrobiales.f__Verrucomicrobiaceae	0.10456	0.788924	Figure 6B,6D
CX3CR1	f__Verrucomicrobiaceae.g__Akkermansia	0.10456	0.788924	Figure 6B,6D
CCR9	f__Lachnospiraceae.g__Anaerostipes	0.0490738	0.900228	Figure 6B,6D
CCR9	g__Dialister.s__Dialister_micraerophilus	0.25188	0.513234	Figure 6B,6D
CCR9	g__Bifidobacterium.s__Bifidobacterium_longum	-0.200493	0.604995	Figure 6B,6D
CCR9	f__Ruminococcaceae.g__Butyricicoccus	0.0963798	0.80517	Figure 6B,6D
CCR9	g__Intestinimonas.s__uncultured_rumen_bacterium	-0.109608	0.778931	Figure 6B,6D
CCR9	c__Actinobacteria.o__Actinomycetales	-0.392148	0.296546	Figure 6B,6D
CCR9	g__Alistipes.s__uncultured_organism	-0.109608	0.778931	Figure 6B,6D
CCR9	f__Erysipelotrichaceae.g__Faecalitalea	-0.150934	0.698297	Figure 6B,6D
CCR9	p__Verrucomicrobia.c__Verrucomicrobiae	-0.611596	0.0800913	Figure 6B,6D
CCR9	c__Verrucomicrobiae.o__Verrucomicrobiales	-0.611596	0.0800913	Figure 6B,6D
CCR9	o__Verrucomicrobiales.f__Verrucomicrobiaceae	-0.611596	0.0800913	Figure 6B,6D
CCR9	f__Verrucomicrobiaceae.g__Akkermansia	-0.611596	0.0800913	Figure 6B,6D
CCR8	f__Lachnospiraceae.g__Anaerostipes	0.187568	0.628915	Figure 6B,6D
CCR8	g__Dialister.s__Dialister_micraerophilus	0.496948	0.173515	Figure 6B,6D
CCR8	g__Bifidobacterium.s__Bifidobacterium_longum	-0.499851	0.170618	Figure 6B,6D
CCR8	f__Ruminococcaceae.g__Butyricicoccus	0.227325	0.55638	Figure 6B,6D
CCR8	g__Intestinimonas.s__uncultured_rumen_bacterium	-0.0242452	0.950632	Figure 6B,6D
CCR8	c__Actinobacteria.o__Actinomycetales	-0.411286	0.271437	Figure 6B,6D
CCR8	g__Alistipes.s__uncultured_organism	-0.0242452	0.950632	Figure 6B,6D
CCR8	f__Erysipelotrichaceae.g__Faecalitalea	0.672707	0.0470875	Figure 6B,6D
CCR8	p__Verrucomicrobia.c__Verrucomicrobiae	0.0872687	0.823342	Figure 6B,6D
CCR8	c__Verrucomicrobiae.o__Verrucomicrobiales	0.0872687	0.823342	Figure 6B,6D
CCR8	o__Verrucomicrobiales.f__Verrucomicrobiaceae	0.0872687	0.823342	Figure 6B,6D
CCR8	f__Verrucomicrobiaceae.g__Akkermansia	0.0872687	0.823342	Figure 6B,6D
CCR7	f__Lachnospiraceae.g__Anaerostipes	0.291643	0.446387	Figure 6B,6D
CCR7	g__Dialister.s__Dialister_micraerophilus	0.677523	0.044944	Figure 6B,6D
CCR7	g__Bifidobacterium.s__Bifidobacterium_longum	0.155919	0.68873	Figure 6B,6D
CCR7	f__Ruminococcaceae.g__Butyricicoccus	0.41029	0.272716	Figure 6B,6D
CCR7	g__Intestinimonas.s__uncultured_rumen_bacterium	0.264969	0.490801	Figure 6B,6D
CCR7	c__Actinobacteria.o__Actinomycetales	-0.244572	0.525934	Figure 6B,6D
CCR7	g__Alistipes.s__uncultured_organism	0.264969	0.490801	Figure 6B,6D
CCR7	f__Erysipelotrichaceae.g__Faecalitalea	0.253229	0.510904	Figure 6B,6D
CCR7	p__Verrucomicrobia.c__Verrucomicrobiae	-0.394026	0.294032	Figure 6B,6D
CCR7	c__Verrucomicrobiae.o__Verrucomicrobiales	-0.394026	0.294032	Figure 6B,6D
CCR7	o__Verrucomicrobiales.f__Verrucomicrobiaceae	-0.394026	0.294032	Figure 6B,6D
CCR7	f__Verrucomicrobiaceae.g__Akkermansia	-0.394026	0.294032	Figure 6B,6D
CCR6	f__Lachnospiraceae.g__Anaerostipes	0.265135	0.490521	Figure 6B,6D
CCR6	g__Dialister.s__Dialister_micraerophilus	0.660623	0.0527513	Figure 6B,6D
CCR6	g__Bifidobacterium.s__Bifidobacterium_longum	0.253063	0.51119	Figure 6B,6D
CCR6	f__Ruminococcaceae.g__Butyricicoccus	0.358798	0.343006	Figure 6B,6D
CCR6	g__Intestinimonas.s__uncultured_rumen_bacterium	0.111156	0.775874	Figure 6B,6D
CCR6	c__Actinobacteria.o__Actinomycetales	-0.272759	0.477647	Figure 6B,6D
CCR6	g__Alistipes.s__uncultured_organism	0.111156	0.775874	Figure 6B,6D
CCR6	f__Erysipelotrichaceae.g__Faecalitalea	0.0929857	0.811931	Figure 6B,6D
CCR6	p__Verrucomicrobia.c__Verrucomicrobiae	-0.484419	0.186335	Figure 6B,6D
CCR6	c__Verrucomicrobiae.o__Verrucomicrobiales	-0.484419	0.186335	Figure 6B,6D
CCR6	o__Verrucomicrobiales.f__Verrucomicrobiaceae	-0.484419	0.186335	Figure 6B,6D
CCR6	f__Verrucomicrobiaceae.g__Akkermansia	-0.484419	0.186335	Figure 6B,6D
CCR5	f__Lachnospiraceae.g__Anaerostipes	0.322271	0.397674	Figure 6B,6D
CCR5	g__Dialister.s__Dialister_micraerophilus	0.756702	0.0182629	Figure 6B,6D
CCR5	g__Bifidobacterium.s__Bifidobacterium_longum	-0.397492	0.289419	Figure 6B,6D
CCR5	f__Ruminococcaceae.g__Butyricicoccus	0.255977	0.50617	Figure 6B,6D
CCR5	g__Intestinimonas.s__uncultured_rumen_bacterium	-0.264737	0.491196	Figure 6B,6D
CCR5	c__Actinobacteria.o__Actinomycetales	-0.156857	0.686934	Figure 6B,6D
CCR5	g__Alistipes.s__uncultured_organism	-0.264737	0.491196	Figure 6B,6D
CCR5	f__Erysipelotrichaceae.g__Faecalitalea	0.958557	4.58116e-05	Figure 6B,6D
CCR5	p__Verrucomicrobia.c__Verrucomicrobiae	0.253367	0.510665	Figure 6B,6D
CCR5	c__Verrucomicrobiae.o__Verrucomicrobiales	0.253367	0.510665	Figure 6B,6D
CCR5	o__Verrucomicrobiales.f__Verrucomicrobiaceae	0.253367	0.510665	Figure 6B,6D
CCR5	f__Verrucomicrobiaceae.g__Akkermansia	0.253367	0.510665	Figure 6B,6D
CCR4	f__Lachnospiraceae.g__Anaerostipes	0.35869	0.343161	Figure 6B,6D
CCR4	g__Dialister.s__Dialister_micraerophilus	0.695878	0.0373516	Figure 6B,6D
CCR4	g__Bifidobacterium.s__Bifidobacterium_longum	-0.0899174	0.818052	Figure 6B,6D
CCR4	f__Ruminococcaceae.g__Butyricicoccus	0.304611	0.425453	Figure 6B,6D
CCR4	g__Intestinimonas.s__uncultured_rumen_bacterium	-0.23145	0.549038	Figure 6B,6D
CCR4	c__Actinobacteria.o__Actinomycetales	-0.256897	0.504589	Figure 6B,6D
CCR4	g__Alistipes.s__uncultured_organism	-0.23145	0.549038	Figure 6B,6D
CCR4	f__Erysipelotrichaceae.g__Faecalitalea	0.650389	0.0578724	Figure 6B,6D
CCR4	p__Verrucomicrobia.c__Verrucomicrobiae	-0.368616	0.328978	Figure 6B,6D
CCR4	c__Verrucomicrobiae.o__Verrucomicrobiales	-0.368616	0.328978	Figure 6B,6D
CCR4	o__Verrucomicrobiales.f__Verrucomicrobiaceae	-0.368616	0.328978	Figure 6B,6D
CCR4	f__Verrucomicrobiaceae.g__Akkermansia	-0.368616	0.328978	Figure 6B,6D
CCR3	f__Lachnospiraceae.g__Anaerostipes	0.263408	0.493455	Figure 6B,6D
CCR3	g__Dialister.s__Dialister_micraerophilus	0.675355	0.0459009	Figure 6B,6D
CCR3	g__Bifidobacterium.s__Bifidobacterium_longum	-0.22971	0.55213	Figure 6B,6D
CCR3	f__Ruminococcaceae.g__Butyricicoccus	0.294909	0.441073	Figure 6B,6D
CCR3	g__Intestinimonas.s__uncultured_rumen_bacterium	0.00110027	0.997759	Figure 6B,6D
CCR3	c__Actinobacteria.o__Actinomycetales	-0.244109	0.526742	Figure 6B,6D
CCR3	g__Alistipes.s__uncultured_organism	0.00110027	0.997759	Figure 6B,6D
CCR3	f__Erysipelotrichaceae.g__Faecalitalea	0.206652	0.593708	Figure 6B,6D
CCR3	p__Verrucomicrobia.c__Verrucomicrobiae	0.131707	0.735536	Figure 6B,6D
CCR3	c__Verrucomicrobiae.o__Verrucomicrobiales	0.131707	0.735536	Figure 6B,6D
CCR3	o__Verrucomicrobiales.f__Verrucomicrobiaceae	0.131707	0.735536	Figure 6B,6D
CCR3	f__Verrucomicrobiaceae.g__Akkermansia	0.131707	0.735536	Figure 6B,6D
CCR2	f__Lachnospiraceae.g__Anaerostipes	0.0771586	0.843592	Figure 6B,6D
CCR2	g__Dialister.s__Dialister_micraerophilus	0.831107	0.00550334	Figure 6B,6D
CCR2	g__Bifidobacterium.s__Bifidobacterium_longum	0.0568131	0.884572	Figure 6B,6D
CCR2	f__Ruminococcaceae.g__Butyricicoccus	0.105431	0.787197	Figure 6B,6D
CCR2	g__Intestinimonas.s__uncultured_rumen_bacterium	-0.149504	0.701049	Figure 6B,6D
CCR2	c__Actinobacteria.o__Actinomycetales	-0.267205	0.48701	Figure 6B,6D
CCR2	g__Alistipes.s__uncultured_organism	-0.149504	0.701049	Figure 6B,6D
CCR2	f__Erysipelotrichaceae.g__Faecalitalea	0.733031	0.0246438	Figure 6B,6D
CCR2	p__Verrucomicrobia.c__Verrucomicrobiae	0.0573982	0.88339	Figure 6B,6D
CCR2	c__Verrucomicrobiae.o__Verrucomicrobiales	0.0573982	0.88339	Figure 6B,6D
CCR2	o__Verrucomicrobiales.f__Verrucomicrobiaceae	0.0573982	0.88339	Figure 6B,6D
CCR2	f__Verrucomicrobiaceae.g__Akkermansia	0.0573982	0.88339	Figure 6B,6D
CCR10	f__Lachnospiraceae.g__Anaerostipes	0.277922	0.46901	Figure 6B,6D
CCR10	g__Dialister.s__Dialister_micraerophilus	0.559829	0.116999	Figure 6B,6D
CCR10	g__Bifidobacterium.s__Bifidobacterium_longum	0.121116	0.75626	Figure 6B,6D
CCR10	f__Ruminococcaceae.g__Butyricicoccus	0.443858	0.231385	Figure 6B,6D
CCR10	g__Intestinimonas.s__uncultured_rumen_bacterium	-0.0908125	0.816265	Figure 6B,6D
CCR10	c__Actinobacteria.o__Actinomycetales	-0.525217	0.146497	Figure 6B,6D
CCR10	g__Alistipes.s__uncultured_organism	-0.0908125	0.816265	Figure 6B,6D
CCR10	f__Erysipelotrichaceae.g__Faecalitalea	0.199846	0.606185	Figure 6B,6D
CCR10	p__Verrucomicrobia.c__Verrucomicrobiae	-0.548465	0.126252	Figure 6B,6D
CCR10	c__Verrucomicrobiae.o__Verrucomicrobiales	-0.548465	0.126252	Figure 6B,6D
CCR10	o__Verrucomicrobiales.f__Verrucomicrobiaceae	-0.548465	0.126252	Figure 6B,6D
CCR10	f__Verrucomicrobiaceae.g__Akkermansia	-0.548465	0.126252	Figure 6B,6D
CCR1	f__Lachnospiraceae.g__Anaerostipes	0.430668	0.247192	Figure 6B,6D
CCR1	g__Dialister.s__Dialister_micraerophilus	0.63609	0.0655382	Figure 6B,6D
CCR1	g__Bifidobacterium.s__Bifidobacterium_longum	-0.242539	0.529488	Figure 6B,6D
CCR1	f__Ruminococcaceae.g__Butyricicoccus	0.287276	0.453534	Figure 6B,6D
CCR1	g__Intestinimonas.s__uncultured_rumen_bacterium	-0.204077	0.598417	Figure 6B,6D
CCR1	c__Actinobacteria.o__Actinomycetales	0.078048	0.841807	Figure 6B,6D
CCR1	g__Alistipes.s__uncultured_organism	-0.204077	0.598417	Figure 6B,6D
CCR1	f__Erysipelotrichaceae.g__Faecalitalea	0.967867	1.89759e-05	Figure 6B,6D
CCR1	p__Verrucomicrobia.c__Verrucomicrobiae	0.300706	0.43171	Figure 6B,6D
CCR1	c__Verrucomicrobiae.o__Verrucomicrobiales	0.300706	0.43171	Figure 6B,6D
CCR1	o__Verrucomicrobiales.f__Verrucomicrobiaceae	0.300706	0.43171	Figure 6B,6D
CCR1	f__Verrucomicrobiaceae.g__Akkermansia	0.300706	0.43171	Figure 6B,6D
ULBP1	f__Burkholderiaceae.g__Burkholderia	-0.0684328	0.861133	Supplementary Figure 2A,3A
ULBP1	g__Coprobacter.s__uncultured_organism	0.948704	9.57134e-05	Supplementary Figure 2A,3A
ULBP1	g__Blautia.s__uncultured_Ruminococcus_sp.			Supplementary Figure 2A,3A
ULBP1	f__Porphyromonadaceae.g__Macellibacteroides			Supplementary Figure 2A,3A
ULBP1	o__Alteromonadales.f__Shewanellaceae	-0.255355	0.507239	Supplementary Figure 2A,3A
ULBP1	c__Gammaproteobacteria.o__Alteromonadales	-0.255355	0.507239	Supplementary Figure 2A,3A
ULBP1	g__Anaerofustis.s__uncultured_Eubacteriaceae_bacterium	-0.255355	0.507239	Supplementary Figure 2A,3A
ULBP1	g__Lactobacillus.s__Lactobacillus_coleohominis			Supplementary Figure 2A,3A
ULBP1	f__Shewanellaceae.g__Shewanella	-0.255355	0.507239	Supplementary Figure 2A,3A
ULBP1	g__Fusobacterium.s__Fusobacterium_equinum			Supplementary Figure 2A,3A
ULBP1	g__Clostridium_sensu_stricto.s__Clostridium_cadaveris	0.948704	9.57134e-05	Supplementary Figure 2A,3A
ULBP1	f__Lachnospiraceae.g__Syntrophococcus	-0.255355	0.507239	Supplementary Figure 2A,3A
ULBP1	c__Gammaproteobacteria.o__Aeromonadales	-0.131717	0.735517	Supplementary Figure 2A,3A
ULBP1	f__Porphyromonadaceae.g__Coprobacter	0.525268	0.14645	Supplementary Figure 2A,3A
TNFSF9	f__Burkholderiaceae.g__Burkholderia	-0.0549987	0.88824	Supplementary Figure 2A,3A
TNFSF9	g__Coprobacter.s__uncultured_organism	-0.196245	0.612822	Supplementary Figure 2A,3A
TNFSF9	g__Blautia.s__uncultured_Ruminococcus_sp.			Supplementary Figure 2A,3A
TNFSF9	f__Porphyromonadaceae.g__Macellibacteroides			Supplementary Figure 2A,3A
TNFSF9	o__Alteromonadales.f__Shewanellaceae	0.465436	0.206745	Supplementary Figure 2A,3A
TNFSF9	c__Gammaproteobacteria.o__Alteromonadales	0.465436	0.206745	Supplementary Figure 2A,3A
TNFSF9	g__Anaerofustis.s__uncultured_Eubacteriaceae_bacterium	0.465436	0.206745	Supplementary Figure 2A,3A
TNFSF9	g__Lactobacillus.s__Lactobacillus_coleohominis			Supplementary Figure 2A,3A
TNFSF9	f__Shewanellaceae.g__Shewanella	0.465436	0.206745	Supplementary Figure 2A,3A
TNFSF9	g__Fusobacterium.s__Fusobacterium_equinum			Supplementary Figure 2A,3A
TNFSF9	g__Clostridium_sensu_stricto.s__Clostridium_cadaveris	-0.196245	0.612822	Supplementary Figure 2A,3A
TNFSF9	f__Lachnospiraceae.g__Syntrophococcus	0.465436	0.206745	Supplementary Figure 2A,3A
TNFSF9	c__Gammaproteobacteria.o__Aeromonadales	0.219509	0.570389	Supplementary Figure 2A,3A
TNFSF9	f__Porphyromonadaceae.g__Coprobacter	-0.154833	0.690811	Supplementary Figure 2A,3A
TNFSF4	f__Burkholderiaceae.g__Burkholderia	0.367298	0.330844	Supplementary Figure 2A,3A
TNFSF4	g__Coprobacter.s__uncultured_organism	-0.00625423	0.987259	Supplementary Figure 2A,3A
TNFSF4	g__Blautia.s__uncultured_Ruminococcus_sp.			Supplementary Figure 2A,3A
TNFSF4	f__Porphyromonadaceae.g__Macellibacteroides			Supplementary Figure 2A,3A
TNFSF4	o__Alteromonadales.f__Shewanellaceae	0.594796	0.0911395	Supplementary Figure 2A,3A
TNFSF4	c__Gammaproteobacteria.o__Alteromonadales	0.594796	0.0911395	Supplementary Figure 2A,3A
TNFSF4	g__Anaerofustis.s__uncultured_Eubacteriaceae_bacterium	0.594796	0.0911395	Supplementary Figure 2A,3A
TNFSF4	g__Lactobacillus.s__Lactobacillus_coleohominis			Supplementary Figure 2A,3A
TNFSF4	f__Shewanellaceae.g__Shewanella	0.594796	0.0911395	Supplementary Figure 2A,3A
TNFSF4	g__Fusobacterium.s__Fusobacterium_equinum			Supplementary Figure 2A,3A
TNFSF4	g__Clostridium_sensu_stricto.s__Clostridium_cadaveris	-0.00625423	0.987259	Supplementary Figure 2A,3A
TNFSF4	f__Lachnospiraceae.g__Syntrophococcus	0.594796	0.0911395	Supplementary Figure 2A,3A
TNFSF4	c__Gammaproteobacteria.o__Aeromonadales	0.792279	0.0109042	Supplementary Figure 2A,3A
TNFSF4	f__Porphyromonadaceae.g__Coprobacter	-0.0805407	0.836808	Supplementary Figure 2A,3A
TNFSF18	f__Burkholderiaceae.g__Burkholderia	0.282859	0.460814	Supplementary Figure 2A,3A
TNFSF18	g__Coprobacter.s__uncultured_organism	-0.0257754	0.94752	Supplementary Figure 2A,3A
TNFSF18	g__Blautia.s__uncultured_Ruminococcus_sp.			Supplementary Figure 2A,3A
TNFSF18	f__Porphyromonadaceae.g__Macellibacteroides			Supplementary Figure 2A,3A
TNFSF18	o__Alteromonadales.f__Shewanellaceae	-0.320566	0.400318	Supplementary Figure 2A,3A
TNFSF18	c__Gammaproteobacteria.o__Alteromonadales	-0.320566	0.400318	Supplementary Figure 2A,3A
TNFSF18	g__Anaerofustis.s__uncultured_Eubacteriaceae_bacterium	-0.320566	0.400318	Supplementary Figure 2A,3A
TNFSF18	g__Lactobacillus.s__Lactobacillus_coleohominis			Supplementary Figure 2A,3A
TNFSF18	f__Shewanellaceae.g__Shewanella	-0.320566	0.400318	Supplementary Figure 2A,3A
TNFSF18	g__Fusobacterium.s__Fusobacterium_equinum			Supplementary Figure 2A,3A
TNFSF18	g__Clostridium_sensu_stricto.s__Clostridium_cadaveris	-0.0257754	0.94752	Supplementary Figure 2A,3A
TNFSF18	f__Lachnospiraceae.g__Syntrophococcus	-0.320566	0.400318	Supplementary Figure 2A,3A
TNFSF18	c__Gammaproteobacteria.o__Aeromonadales	0.220912	0.567864	Supplementary Figure 2A,3A
TNFSF18	f__Porphyromonadaceae.g__Coprobacter	0.25749	0.503571	Supplementary Figure 2A,3A
TNFSF15	f__Burkholderiaceae.g__Burkholderia	-0.0983386	0.801274	Supplementary Figure 2A,3A
TNFSF15	g__Coprobacter.s__uncultured_organism	0.0095995	0.980446	Supplementary Figure 2A,3A
TNFSF15	g__Blautia.s__uncultured_Ruminococcus_sp.			Supplementary Figure 2A,3A
TNFSF15	f__Porphyromonadaceae.g__Macellibacteroides			Supplementary Figure 2A,3A
TNFSF15	o__Alteromonadales.f__Shewanellaceae	-0.245393	0.524501	Supplementary Figure 2A,3A
TNFSF15	c__Gammaproteobacteria.o__Alteromonadales	-0.245393	0.524501	Supplementary Figure 2A,3A
TNFSF15	g__Anaerofustis.s__uncultured_Eubacteriaceae_bacterium	-0.245393	0.524501	Supplementary Figure 2A,3A
TNFSF15	g__Lactobacillus.s__Lactobacillus_coleohominis			Supplementary Figure 2A,3A
TNFSF15	f__Shewanellaceae.g__Shewanella	-0.245393	0.524501	Supplementary Figure 2A,3A
TNFSF15	g__Fusobacterium.s__Fusobacterium_equinum			Supplementary Figure 2A,3A
TNFSF15	g__Clostridium_sensu_stricto.s__Clostridium_cadaveris	0.0095995	0.980446	Supplementary Figure 2A,3A
TNFSF15	f__Lachnospiraceae.g__Syntrophococcus	-0.245393	0.524501	Supplementary Figure 2A,3A
TNFSF15	c__Gammaproteobacteria.o__Aeromonadales	-0.318316	0.403821	Supplementary Figure 2A,3A
TNFSF15	f__Porphyromonadaceae.g__Coprobacter	0.09254	0.812819	Supplementary Figure 2A,3A
TNFSF14	f__Burkholderiaceae.g__Burkholderia	0.279096	0.467056	Supplementary Figure 2A,3A
TNFSF14	g__Coprobacter.s__uncultured_organism	-0.381292	0.311296	Supplementary Figure 2A,3A
TNFSF14	g__Blautia.s__uncultured_Ruminococcus_sp.			Supplementary Figure 2A,3A
TNFSF14	f__Porphyromonadaceae.g__Macellibacteroides			Supplementary Figure 2A,3A
TNFSF14	o__Alteromonadales.f__Shewanellaceae	0.58435	0.098455	Supplementary Figure 2A,3A
TNFSF14	c__Gammaproteobacteria.o__Alteromonadales	0.58435	0.098455	Supplementary Figure 2A,3A
TNFSF14	g__Anaerofustis.s__uncultured_Eubacteriaceae_bacterium	0.58435	0.098455	Supplementary Figure 2A,3A
TNFSF14	g__Lactobacillus.s__Lactobacillus_coleohominis			Supplementary Figure 2A,3A
TNFSF14	f__Shewanellaceae.g__Shewanella	0.58435	0.098455	Supplementary Figure 2A,3A
TNFSF14	g__Fusobacterium.s__Fusobacterium_equinum			Supplementary Figure 2A,3A
TNFSF14	g__Clostridium_sensu_stricto.s__Clostridium_cadaveris	-0.381292	0.311296	Supplementary Figure 2A,3A
TNFSF14	f__Lachnospiraceae.g__Syntrophococcus	0.58435	0.098455	Supplementary Figure 2A,3A
TNFSF14	c__Gammaproteobacteria.o__Aeromonadales	0.838665	0.00472527	Supplementary Figure 2A,3A
TNFSF14	f__Porphyromonadaceae.g__Coprobacter	-0.384842	0.306434	Supplementary Figure 2A,3A
TNFSF13B	f__Burkholderiaceae.g__Burkholderia	0.141762	0.715998	Supplementary Figure 2A,3A
TNFSF13B	g__Coprobacter.s__uncultured_organism	-0.297071	0.43757	Supplementary Figure 2A,3A
TNFSF13B	g__Blautia.s__uncultured_Ruminococcus_sp.			Supplementary Figure 2A,3A
TNFSF13B	f__Porphyromonadaceae.g__Macellibacteroides			Supplementary Figure 2A,3A
TNFSF13B	o__Alteromonadales.f__Shewanellaceae	0.576393	0.104261	Supplementary Figure 2A,3A
TNFSF13B	c__Gammaproteobacteria.o__Alteromonadales	0.576393	0.104261	Supplementary Figure 2A,3A
TNFSF13B	g__Anaerofustis.s__uncultured_Eubacteriaceae_bacterium	0.576393	0.104261	Supplementary Figure 2A,3A
TNFSF13B	g__Lactobacillus.s__Lactobacillus_coleohominis			Supplementary Figure 2A,3A
TNFSF13B	f__Shewanellaceae.g__Shewanella	0.576393	0.104261	Supplementary Figure 2A,3A
TNFSF13B	g__Fusobacterium.s__Fusobacterium_equinum			Supplementary Figure 2A,3A
TNFSF13B	g__Clostridium_sensu_stricto.s__Clostridium_cadaveris	-0.297071	0.43757	Supplementary Figure 2A,3A
TNFSF13B	f__Lachnospiraceae.g__Syntrophococcus	0.576393	0.104261	Supplementary Figure 2A,3A
TNFSF13B	c__Gammaproteobacteria.o__Aeromonadales	0.922195	0.000400626	Supplementary Figure 2A,3A
TNFSF13B	f__Porphyromonadaceae.g__Coprobacter	-0.390569	0.298668	Supplementary Figure 2A,3A
TNFSF13	f__Burkholderiaceae.g__Burkholderia	-0.0833268	0.831227	Supplementary Figure 2A,3A
TNFSF13	g__Coprobacter.s__uncultured_organism	-0.434514	0.242525	Supplementary Figure 2A,3A
TNFSF13	g__Blautia.s__uncultured_Ruminococcus_sp.			Supplementary Figure 2A,3A
TNFSF13	f__Porphyromonadaceae.g__Macellibacteroides			Supplementary Figure 2A,3A
TNFSF13	o__Alteromonadales.f__Shewanellaceae	0.363678	0.335997	Supplementary Figure 2A,3A
TNFSF13	c__Gammaproteobacteria.o__Alteromonadales	0.363678	0.335997	Supplementary Figure 2A,3A
TNFSF13	g__Anaerofustis.s__uncultured_Eubacteriaceae_bacterium	0.363678	0.335997	Supplementary Figure 2A,3A
TNFSF13	g__Lactobacillus.s__Lactobacillus_coleohominis			Supplementary Figure 2A,3A
TNFSF13	f__Shewanellaceae.g__Shewanella	0.363678	0.335997	Supplementary Figure 2A,3A
TNFSF13	g__Fusobacterium.s__Fusobacterium_equinum			Supplementary Figure 2A,3A
TNFSF13	g__Clostridium_sensu_stricto.s__Clostridium_cadaveris	-0.434514	0.242525	Supplementary Figure 2A,3A
TNFSF13	f__Lachnospiraceae.g__Syntrophococcus	0.363678	0.335997	Supplementary Figure 2A,3A
TNFSF13	c__Gammaproteobacteria.o__Aeromonadales	0.278108	0.4687	Supplementary Figure 2A,3A
TNFSF13	f__Porphyromonadaceae.g__Coprobacter	-0.480873	0.190057	Supplementary Figure 2A,3A
TNFRSF9	f__Burkholderiaceae.g__Burkholderia	0.513587	0.157292	Supplementary Figure 2A,3A
TNFRSF9	g__Coprobacter.s__uncultured_organism	-0.338337	0.373155	Supplementary Figure 2A,3A
TNFRSF9	g__Blautia.s__uncultured_Ruminococcus_sp.			Supplementary Figure 2A,3A
TNFRSF9	f__Porphyromonadaceae.g__Macellibacteroides			Supplementary Figure 2A,3A
TNFRSF9	o__Alteromonadales.f__Shewanellaceae	0.300967	0.431291	Supplementary Figure 2A,3A
TNFRSF9	c__Gammaproteobacteria.o__Alteromonadales	0.300967	0.431291	Supplementary Figure 2A,3A
TNFRSF9	g__Anaerofustis.s__uncultured_Eubacteriaceae_bacterium	0.300967	0.431291	Supplementary Figure 2A,3A
TNFRSF9	g__Lactobacillus.s__Lactobacillus_coleohominis			Supplementary Figure 2A,3A
TNFRSF9	f__Shewanellaceae.g__Shewanella	0.300967	0.431291	Supplementary Figure 2A,3A
TNFRSF9	g__Fusobacterium.s__Fusobacterium_equinum			Supplementary Figure 2A,3A
TNFRSF9	g__Clostridium_sensu_stricto.s__Clostridium_cadaveris	-0.338337	0.373155	Supplementary Figure 2A,3A
TNFRSF9	f__Lachnospiraceae.g__Syntrophococcus	0.300967	0.431291	Supplementary Figure 2A,3A
TNFRSF9	c__Gammaproteobacteria.o__Aeromonadales	0.615404	0.0777087	Supplementary Figure 2A,3A
TNFRSF9	f__Porphyromonadaceae.g__Coprobacter	-0.266005	0.489043	Supplementary Figure 2A,3A
TNFRSF8	f__Burkholderiaceae.g__Burkholderia	0.496099	0.174367	Supplementary Figure 2A,3A
TNFRSF8	g__Coprobacter.s__uncultured_organism	-0.482481	0.188364	Supplementary Figure 2A,3A
TNFRSF8	g__Blautia.s__uncultured_Ruminococcus_sp.			Supplementary Figure 2A,3A
TNFRSF8	f__Porphyromonadaceae.g__Macellibacteroides			Supplementary Figure 2A,3A
TNFRSF8	o__Alteromonadales.f__Shewanellaceae	0.420154	0.260196	Supplementary Figure 2A,3A
TNFRSF8	c__Gammaproteobacteria.o__Alteromonadales	0.420154	0.260196	Supplementary Figure 2A,3A
TNFRSF8	g__Anaerofustis.s__uncultured_Eubacteriaceae_bacterium	0.420154	0.260196	Supplementary Figure 2A,3A
TNFRSF8	g__Lactobacillus.s__Lactobacillus_coleohominis			Supplementary Figure 2A,3A
TNFRSF8	f__Shewanellaceae.g__Shewanella	0.420154	0.260196	Supplementary Figure 2A,3A
TNFRSF8	g__Fusobacterium.s__Fusobacterium_equinum			Supplementary Figure 2A,3A
TNFRSF8	g__Clostridium_sensu_stricto.s__Clostridium_cadaveris	-0.482481	0.188364	Supplementary Figure 2A,3A
TNFRSF8	f__Lachnospiraceae.g__Syntrophococcus	0.420154	0.260196	Supplementary Figure 2A,3A
TNFRSF8	c__Gammaproteobacteria.o__Aeromonadales	0.48491	0.185823	Supplementary Figure 2A,3A
TNFRSF8	f__Porphyromonadaceae.g__Coprobacter	-0.616398	0.0770944	Supplementary Figure 2A,3A
TNFRSF4	f__Burkholderiaceae.g__Burkholderia	0.609277	0.0815641	Supplementary Figure 2A,3A
TNFRSF4	g__Coprobacter.s__uncultured_organism	-0.364229	0.33521	Supplementary Figure 2A,3A
TNFRSF4	g__Blautia.s__uncultured_Ruminococcus_sp.			Supplementary Figure 2A,3A
TNFRSF4	f__Porphyromonadaceae.g__Macellibacteroides			Supplementary Figure 2A,3A
TNFRSF4	o__Alteromonadales.f__Shewanellaceae	0.549284	0.12557	Supplementary Figure 2A,3A
TNFRSF4	c__Gammaproteobacteria.o__Alteromonadales	0.549284	0.12557	Supplementary Figure 2A,3A
TNFRSF4	g__Anaerofustis.s__uncultured_Eubacteriaceae_bacterium	0.549284	0.12557	Supplementary Figure 2A,3A
TNFRSF4	g__Lactobacillus.s__Lactobacillus_coleohominis			Supplementary Figure 2A,3A
TNFRSF4	f__Shewanellaceae.g__Shewanella	0.549284	0.12557	Supplementary Figure 2A,3A
TNFRSF4	g__Fusobacterium.s__Fusobacterium_equinum			Supplementary Figure 2A,3A
TNFRSF4	g__Clostridium_sensu_stricto.s__Clostridium_cadaveris	-0.364229	0.33521	Supplementary Figure 2A,3A
TNFRSF4	f__Lachnospiraceae.g__Syntrophococcus	0.549284	0.12557	Supplementary Figure 2A,3A
TNFRSF4	c__Gammaproteobacteria.o__Aeromonadales	0.58791	0.0959235	Supplementary Figure 2A,3A
TNFRSF4	f__Porphyromonadaceae.g__Coprobacter	-0.282038	0.462173	Supplementary Figure 2A,3A
TNFRSF25	f__Burkholderiaceae.g__Burkholderia	0.00455244	0.990726	Supplementary Figure 2A,3A
TNFRSF25	g__Coprobacter.s__uncultured_organism	-0.375443	0.319394	Supplementary Figure 2A,3A
TNFRSF25	g__Blautia.s__uncultured_Ruminococcus_sp.			Supplementary Figure 2A,3A
TNFRSF25	f__Porphyromonadaceae.g__Macellibacteroides			Supplementary Figure 2A,3A
TNFRSF25	o__Alteromonadales.f__Shewanellaceae	0.448965	0.225415	Supplementary Figure 2A,3A
TNFRSF25	c__Gammaproteobacteria.o__Alteromonadales	0.448965	0.225415	Supplementary Figure 2A,3A
TNFRSF25	g__Anaerofustis.s__uncultured_Eubacteriaceae_bacterium	0.448965	0.225415	Supplementary Figure 2A,3A
TNFRSF25	g__Lactobacillus.s__Lactobacillus_coleohominis			Supplementary Figure 2A,3A
TNFRSF25	f__Shewanellaceae.g__Shewanella	0.448965	0.225415	Supplementary Figure 2A,3A
TNFRSF25	g__Fusobacterium.s__Fusobacterium_equinum			Supplementary Figure 2A,3A
TNFRSF25	g__Clostridium_sensu_stricto.s__Clostridium_cadaveris	-0.375443	0.319394	Supplementary Figure 2A,3A
TNFRSF25	f__Lachnospiraceae.g__Syntrophococcus	0.448965	0.225415	Supplementary Figure 2A,3A
TNFRSF25	c__Gammaproteobacteria.o__Aeromonadales	0.267017	0.487328	Supplementary Figure 2A,3A
TNFRSF25	f__Porphyromonadaceae.g__Coprobacter	-0.548925	0.125869	Supplementary Figure 2A,3A
TNFRSF18	f__Burkholderiaceae.g__Burkholderia	0.182228	0.638889	Supplementary Figure 2A,3A
TNFRSF18	g__Coprobacter.s__uncultured_organism	-0.606499	0.0833506	Supplementary Figure 2A,3A
TNFRSF18	g__Blautia.s__uncultured_Ruminococcus_sp.			Supplementary Figure 2A,3A
TNFRSF18	f__Porphyromonadaceae.g__Macellibacteroides			Supplementary Figure 2A,3A
TNFRSF18	o__Alteromonadales.f__Shewanellaceae	0.485197	0.185524	Supplementary Figure 2A,3A
TNFRSF18	c__Gammaproteobacteria.o__Alteromonadales	0.485197	0.185524	Supplementary Figure 2A,3A
TNFRSF18	g__Anaerofustis.s__uncultured_Eubacteriaceae_bacterium	0.485197	0.185524	Supplementary Figure 2A,3A
TNFRSF18	g__Lactobacillus.s__Lactobacillus_coleohominis			Supplementary Figure 2A,3A
TNFRSF18	f__Shewanellaceae.g__Shewanella	0.485197	0.185524	Supplementary Figure 2A,3A
TNFRSF18	g__Fusobacterium.s__Fusobacterium_equinum			Supplementary Figure 2A,3A
TNFRSF18	g__Clostridium_sensu_stricto.s__Clostridium_cadaveris	-0.606499	0.0833506	Supplementary Figure 2A,3A
TNFRSF18	f__Lachnospiraceae.g__Syntrophococcus	0.485197	0.185524	Supplementary Figure 2A,3A
TNFRSF18	c__Gammaproteobacteria.o__Aeromonadales	0.640756	0.0629708	Supplementary Figure 2A,3A
TNFRSF18	f__Porphyromonadaceae.g__Coprobacter	-0.547279	0.127241	Supplementary Figure 2A,3A
TNFRSF17	f__Burkholderiaceae.g__Burkholderia	0.150072	0.699955	Supplementary Figure 2A,3A
TNFRSF17	g__Coprobacter.s__uncultured_organism	-0.342254	0.367289	Supplementary Figure 2A,3A
TNFRSF17	g__Blautia.s__uncultured_Ruminococcus_sp.			Supplementary Figure 2A,3A
TNFRSF17	f__Porphyromonadaceae.g__Macellibacteroides			Supplementary Figure 2A,3A
TNFRSF17	o__Alteromonadales.f__Shewanellaceae	-0.28662	0.454613	Supplementary Figure 2A,3A
TNFRSF17	c__Gammaproteobacteria.o__Alteromonadales	-0.28662	0.454613	Supplementary Figure 2A,3A
TNFRSF17	g__Anaerofustis.s__uncultured_Eubacteriaceae_bacterium	-0.28662	0.454613	Supplementary Figure 2A,3A
TNFRSF17	g__Lactobacillus.s__Lactobacillus_coleohominis			Supplementary Figure 2A,3A
TNFRSF17	f__Shewanellaceae.g__Shewanella	-0.28662	0.454613	Supplementary Figure 2A,3A
TNFRSF17	g__Fusobacterium.s__Fusobacterium_equinum			Supplementary Figure 2A,3A
TNFRSF17	g__Clostridium_sensu_stricto.s__Clostridium_cadaveris	-0.342254	0.367289	Supplementary Figure 2A,3A
TNFRSF17	f__Lachnospiraceae.g__Syntrophococcus	-0.28662	0.454613	Supplementary Figure 2A,3A
TNFRSF17	c__Gammaproteobacteria.o__Aeromonadales	0.320028	0.401155	Supplementary Figure 2A,3A
TNFRSF17	f__Porphyromonadaceae.g__Coprobacter	-0.375576	0.319208	Supplementary Figure 2A,3A
TNFRSF14	f__Burkholderiaceae.g__Burkholderia	-0.0468283	0.904776	Supplementary Figure 2A,3A
TNFRSF14	g__Coprobacter.s__uncultured_organism	-0.453253	0.22047	Supplementary Figure 2A,3A
TNFRSF14	g__Blautia.s__uncultured_Ruminococcus_sp.			Supplementary Figure 2A,3A
TNFRSF14	f__Porphyromonadaceae.g__Macellibacteroides			Supplementary Figure 2A,3A
TNFRSF14	o__Alteromonadales.f__Shewanellaceae	0.281617	0.46287	Supplementary Figure 2A,3A
TNFRSF14	c__Gammaproteobacteria.o__Alteromonadales	0.281617	0.46287	Supplementary Figure 2A,3A
TNFRSF14	g__Anaerofustis.s__uncultured_Eubacteriaceae_bacterium	0.281617	0.46287	Supplementary Figure 2A,3A
TNFRSF14	g__Lactobacillus.s__Lactobacillus_coleohominis			Supplementary Figure 2A,3A
TNFRSF14	f__Shewanellaceae.g__Shewanella	0.281617	0.46287	Supplementary Figure 2A,3A
TNFRSF14	g__Fusobacterium.s__Fusobacterium_equinum			Supplementary Figure 2A,3A
TNFRSF14	g__Clostridium_sensu_stricto.s__Clostridium_cadaveris	-0.453253	0.22047	Supplementary Figure 2A,3A
TNFRSF14	f__Lachnospiraceae.g__Syntrophococcus	0.281617	0.46287	Supplementary Figure 2A,3A
TNFRSF14	c__Gammaproteobacteria.o__Aeromonadales	0.133685	0.731683	Supplementary Figure 2A,3A
TNFRSF14	f__Porphyromonadaceae.g__Coprobacter	-0.659319	0.0533872	Supplementary Figure 2A,3A
TNFRSF13C	f__Burkholderiaceae.g__Burkholderia	0.331719	0.383167	Supplementary Figure 2A,3A
TNFRSF13C	g__Coprobacter.s__uncultured_organism	-0.56472	0.113145	Supplementary Figure 2A,3A
TNFRSF13C	g__Blautia.s__uncultured_Ruminococcus_sp.			Supplementary Figure 2A,3A
TNFRSF13C	f__Porphyromonadaceae.g__Macellibacteroides			Supplementary Figure 2A,3A
TNFRSF13C	o__Alteromonadales.f__Shewanellaceae	-0.211593	0.584707	Supplementary Figure 2A,3A
TNFRSF13C	c__Gammaproteobacteria.o__Alteromonadales	-0.211593	0.584707	Supplementary Figure 2A,3A
TNFRSF13C	g__Anaerofustis.s__uncultured_Eubacteriaceae_bacterium	-0.211593	0.584707	Supplementary Figure 2A,3A
TNFRSF13C	g__Lactobacillus.s__Lactobacillus_coleohominis			Supplementary Figure 2A,3A
TNFRSF13C	f__Shewanellaceae.g__Shewanella	-0.211593	0.584707	Supplementary Figure 2A,3A
TNFRSF13C	g__Fusobacterium.s__Fusobacterium_equinum			Supplementary Figure 2A,3A
TNFRSF13C	g__Clostridium_sensu_stricto.s__Clostridium_cadaveris	-0.56472	0.113145	Supplementary Figure 2A,3A
TNFRSF13C	f__Lachnospiraceae.g__Syntrophococcus	-0.211593	0.584707	Supplementary Figure 2A,3A
TNFRSF13C	c__Gammaproteobacteria.o__Aeromonadales	0.0690081	0.859975	Supplementary Figure 2A,3A
TNFRSF13C	f__Porphyromonadaceae.g__Coprobacter	-0.428474	0.249876	Supplementary Figure 2A,3A
TNFRSF13B	f__Burkholderiaceae.g__Burkholderia	0.409442	0.273806	Supplementary Figure 2A,3A
TNFRSF13B	g__Coprobacter.s__uncultured_organism	-0.464892	0.207348	Supplementary Figure 2A,3A
TNFRSF13B	g__Blautia.s__uncultured_Ruminococcus_sp.			Supplementary Figure 2A,3A
TNFRSF13B	f__Porphyromonadaceae.g__Macellibacteroides			Supplementary Figure 2A,3A
TNFRSF13B	o__Alteromonadales.f__Shewanellaceae	-0.479625	0.191377	Supplementary Figure 2A,3A
TNFRSF13B	c__Gammaproteobacteria.o__Alteromonadales	-0.479625	0.191377	Supplementary Figure 2A,3A
TNFRSF13B	g__Anaerofustis.s__uncultured_Eubacteriaceae_bacterium	-0.479625	0.191377	Supplementary Figure 2A,3A
TNFRSF13B	g__Lactobacillus.s__Lactobacillus_coleohominis			Supplementary Figure 2A,3A
TNFRSF13B	f__Shewanellaceae.g__Shewanella	-0.479625	0.191377	Supplementary Figure 2A,3A
TNFRSF13B	g__Fusobacterium.s__Fusobacterium_equinum			Supplementary Figure 2A,3A
TNFRSF13B	g__Clostridium_sensu_stricto.s__Clostridium_cadaveris	-0.464892	0.207348	Supplementary Figure 2A,3A
TNFRSF13B	f__Lachnospiraceae.g__Syntrophococcus	-0.479625	0.191377	Supplementary Figure 2A,3A
TNFRSF13B	c__Gammaproteobacteria.o__Aeromonadales	0.00149651	0.996951	Supplementary Figure 2A,3A
TNFRSF13B	f__Porphyromonadaceae.g__Coprobacter	-0.290308	0.448566	Supplementary Figure 2A,3A
TMIGD2	f__Burkholderiaceae.g__Burkholderia	0.32135	0.399102	Supplementary Figure 2A,3A
TMIGD2	g__Coprobacter.s__uncultured_organism	-0.349733	0.356212	Supplementary Figure 2A,3A
TMIGD2	g__Blautia.s__uncultured_Ruminococcus_sp.			Supplementary Figure 2A,3A
TMIGD2	f__Porphyromonadaceae.g__Macellibacteroides			Supplementary Figure 2A,3A
TMIGD2	o__Alteromonadales.f__Shewanellaceae	-0.260581	0.498278	Supplementary Figure 2A,3A
TMIGD2	c__Gammaproteobacteria.o__Alteromonadales	-0.260581	0.498278	Supplementary Figure 2A,3A
TMIGD2	g__Anaerofustis.s__uncultured_Eubacteriaceae_bacterium	-0.260581	0.498278	Supplementary Figure 2A,3A
TMIGD2	g__Lactobacillus.s__Lactobacillus_coleohominis			Supplementary Figure 2A,3A
TMIGD2	f__Shewanellaceae.g__Shewanella	-0.260581	0.498278	Supplementary Figure 2A,3A
TMIGD2	g__Fusobacterium.s__Fusobacterium_equinum			Supplementary Figure 2A,3A
TMIGD2	g__Clostridium_sensu_stricto.s__Clostridium_cadaveris	-0.349733	0.356212	Supplementary Figure 2A,3A
TMIGD2	f__Lachnospiraceae.g__Syntrophococcus	-0.260581	0.498278	Supplementary Figure 2A,3A
TMIGD2	c__Gammaproteobacteria.o__Aeromonadales	-0.48478	0.185958	Supplementary Figure 2A,3A
TMIGD2	f__Porphyromonadaceae.g__Coprobacter	-0.359847	0.341493	Supplementary Figure 2A,3A
TMEM173	f__Burkholderiaceae.g__Burkholderia	0.100447	0.797085	Supplementary Figure 2A,3A
TMEM173	g__Coprobacter.s__uncultured_organism	-0.102952	0.792111	Supplementary Figure 2A,3A
TMEM173	g__Blautia.s__uncultured_Ruminococcus_sp.			Supplementary Figure 2A,3A
TMEM173	f__Porphyromonadaceae.g__Macellibacteroides			Supplementary Figure 2A,3A
TMEM173	o__Alteromonadales.f__Shewanellaceae	-0.532421	0.140033	Supplementary Figure 2A,3A
TMEM173	c__Gammaproteobacteria.o__Alteromonadales	-0.532421	0.140033	Supplementary Figure 2A,3A
TMEM173	g__Anaerofustis.s__uncultured_Eubacteriaceae_bacterium	-0.532421	0.140033	Supplementary Figure 2A,3A
TMEM173	g__Lactobacillus.s__Lactobacillus_coleohominis			Supplementary Figure 2A,3A
TMEM173	f__Shewanellaceae.g__Shewanella	-0.532421	0.140033	Supplementary Figure 2A,3A
TMEM173	g__Fusobacterium.s__Fusobacterium_equinum			Supplementary Figure 2A,3A
TMEM173	g__Clostridium_sensu_stricto.s__Clostridium_cadaveris	-0.102952	0.792111	Supplementary Figure 2A,3A
TMEM173	f__Lachnospiraceae.g__Syntrophococcus	-0.532421	0.140033	Supplementary Figure 2A,3A
TMEM173	c__Gammaproteobacteria.o__Aeromonadales	-0.439861	0.236115	Supplementary Figure 2A,3A
TMEM173	f__Porphyromonadaceae.g__Coprobacter	-0.189645	0.625051	Supplementary Figure 2A,3A
RAET1E	f__Burkholderiaceae.g__Burkholderia	0.847138	0.00394648	Supplementary Figure 2A,3A
RAET1E	g__Coprobacter.s__uncultured_organism	-0.0546147	0.889016	Supplementary Figure 2A,3A
RAET1E	g__Blautia.s__uncultured_Ruminococcus_sp.			Supplementary Figure 2A,3A
RAET1E	f__Porphyromonadaceae.g__Macellibacteroides			Supplementary Figure 2A,3A
RAET1E	o__Alteromonadales.f__Shewanellaceae	-0.272636	0.477854	Supplementary Figure 2A,3A
RAET1E	c__Gammaproteobacteria.o__Alteromonadales	-0.272636	0.477854	Supplementary Figure 2A,3A
RAET1E	g__Anaerofustis.s__uncultured_Eubacteriaceae_bacterium	-0.272636	0.477854	Supplementary Figure 2A,3A
RAET1E	g__Lactobacillus.s__Lactobacillus_coleohominis			Supplementary Figure 2A,3A
RAET1E	f__Shewanellaceae.g__Shewanella	-0.272636	0.477854	Supplementary Figure 2A,3A
RAET1E	g__Fusobacterium.s__Fusobacterium_equinum			Supplementary Figure 2A,3A
RAET1E	g__Clostridium_sensu_stricto.s__Clostridium_cadaveris	-0.0546147	0.889016	Supplementary Figure 2A,3A
RAET1E	f__Lachnospiraceae.g__Syntrophococcus	-0.272636	0.477854	Supplementary Figure 2A,3A
RAET1E	c__Gammaproteobacteria.o__Aeromonadales	-0.364945	0.334189	Supplementary Figure 2A,3A
RAET1E	f__Porphyromonadaceae.g__Coprobacter	-0.342055	0.367586	Supplementary Figure 2A,3A
PVR	f__Burkholderiaceae.g__Burkholderia	-0.116978	0.764396	Supplementary Figure 2A,3A
PVR	g__Coprobacter.s__uncultured_organism	-0.142423	0.714718	Supplementary Figure 2A,3A
PVR	g__Blautia.s__uncultured_Ruminococcus_sp.			Supplementary Figure 2A,3A
PVR	f__Porphyromonadaceae.g__Macellibacteroides			Supplementary Figure 2A,3A
PVR	o__Alteromonadales.f__Shewanellaceae	-0.165558	0.670336	Supplementary Figure 2A,3A
PVR	c__Gammaproteobacteria.o__Alteromonadales	-0.165558	0.670336	Supplementary Figure 2A,3A
PVR	g__Anaerofustis.s__uncultured_Eubacteriaceae_bacterium	-0.165558	0.670336	Supplementary Figure 2A,3A
PVR	g__Lactobacillus.s__Lactobacillus_coleohominis			Supplementary Figure 2A,3A
PVR	f__Shewanellaceae.g__Shewanella	-0.165558	0.670336	Supplementary Figure 2A,3A
PVR	g__Fusobacterium.s__Fusobacterium_equinum			Supplementary Figure 2A,3A
PVR	g__Clostridium_sensu_stricto.s__Clostridium_cadaveris	-0.142423	0.714718	Supplementary Figure 2A,3A
PVR	f__Lachnospiraceae.g__Syntrophococcus	-0.165558	0.670336	Supplementary Figure 2A,3A
PVR	c__Gammaproteobacteria.o__Aeromonadales	-0.466085	0.206028	Supplementary Figure 2A,3A
PVR	f__Porphyromonadaceae.g__Coprobacter	-0.216325	0.576132	Supplementary Figure 2A,3A
NT5E	f__Burkholderiaceae.g__Burkholderia	0.581117	0.10079	Supplementary Figure 2A,3A
NT5E	g__Coprobacter.s__uncultured_organism	-0.268764	0.484375	Supplementary Figure 2A,3A
NT5E	g__Blautia.s__uncultured_Ruminococcus_sp.			Supplementary Figure 2A,3A
NT5E	f__Porphyromonadaceae.g__Macellibacteroides			Supplementary Figure 2A,3A
NT5E	o__Alteromonadales.f__Shewanellaceae	0.129644	0.739564	Supplementary Figure 2A,3A
NT5E	c__Gammaproteobacteria.o__Alteromonadales	0.129644	0.739564	Supplementary Figure 2A,3A
NT5E	g__Anaerofustis.s__uncultured_Eubacteriaceae_bacterium	0.129644	0.739564	Supplementary Figure 2A,3A
NT5E	g__Lactobacillus.s__Lactobacillus_coleohominis			Supplementary Figure 2A,3A
NT5E	f__Shewanellaceae.g__Shewanella	0.129644	0.739564	Supplementary Figure 2A,3A
NT5E	g__Fusobacterium.s__Fusobacterium_equinum			Supplementary Figure 2A,3A
NT5E	g__Clostridium_sensu_stricto.s__Clostridium_cadaveris	-0.268764	0.484375	Supplementary Figure 2A,3A
NT5E	f__Lachnospiraceae.g__Syntrophococcus	0.129644	0.739564	Supplementary Figure 2A,3A
NT5E	c__Gammaproteobacteria.o__Aeromonadales	0.0680957	0.861812	Supplementary Figure 2A,3A
NT5E	f__Porphyromonadaceae.g__Coprobacter	-0.407743	0.275999	Supplementary Figure 2A,3A
MICB	f__Burkholderiaceae.g__Burkholderia	0.161835	0.677424	Supplementary Figure 2A,3A
MICB	g__Coprobacter.s__uncultured_organism	-0.40783	0.275886	Supplementary Figure 2A,3A
MICB	g__Blautia.s__uncultured_Ruminococcus_sp.			Supplementary Figure 2A,3A
MICB	f__Porphyromonadaceae.g__Macellibacteroides			Supplementary Figure 2A,3A
MICB	o__Alteromonadales.f__Shewanellaceae	0.451365	0.22264	Supplementary Figure 2A,3A
MICB	c__Gammaproteobacteria.o__Alteromonadales	0.451365	0.22264	Supplementary Figure 2A,3A
MICB	g__Anaerofustis.s__uncultured_Eubacteriaceae_bacterium	0.451365	0.22264	Supplementary Figure 2A,3A
MICB	g__Lactobacillus.s__Lactobacillus_coleohominis			Supplementary Figure 2A,3A
MICB	f__Shewanellaceae.g__Shewanella	0.451365	0.22264	Supplementary Figure 2A,3A
MICB	g__Fusobacterium.s__Fusobacterium_equinum			Supplementary Figure 2A,3A
MICB	g__Clostridium_sensu_stricto.s__Clostridium_cadaveris	-0.40783	0.275886	Supplementary Figure 2A,3A
MICB	f__Lachnospiraceae.g__Syntrophococcus	0.451365	0.22264	Supplementary Figure 2A,3A
MICB	c__Gammaproteobacteria.o__Aeromonadales	0.661045	0.0525464	Supplementary Figure 2A,3A
MICB	f__Porphyromonadaceae.g__Coprobacter	-0.629806	0.0690991	Supplementary Figure 2A,3A
LTA	f__Burkholderiaceae.g__Burkholderia	0.656627	0.0547152	Supplementary Figure 2A,3A
LTA	g__Coprobacter.s__uncultured_organism	-0.214903	0.578705	Supplementary Figure 2A,3A
LTA	g__Blautia.s__uncultured_Ruminococcus_sp.			Supplementary Figure 2A,3A
LTA	f__Porphyromonadaceae.g__Macellibacteroides			Supplementary Figure 2A,3A
LTA	o__Alteromonadales.f__Shewanellaceae	0.490298	0.180254	Supplementary Figure 2A,3A
LTA	c__Gammaproteobacteria.o__Alteromonadales	0.490298	0.180254	Supplementary Figure 2A,3A
LTA	g__Anaerofustis.s__uncultured_Eubacteriaceae_bacterium	0.490298	0.180254	Supplementary Figure 2A,3A
LTA	g__Lactobacillus.s__Lactobacillus_coleohominis			Supplementary Figure 2A,3A
LTA	f__Shewanellaceae.g__Shewanella	0.490298	0.180254	Supplementary Figure 2A,3A
LTA	g__Fusobacterium.s__Fusobacterium_equinum			Supplementary Figure 2A,3A
LTA	g__Clostridium_sensu_stricto.s__Clostridium_cadaveris	-0.214903	0.578705	Supplementary Figure 2A,3A
LTA	f__Lachnospiraceae.g__Syntrophococcus	0.490298	0.180254	Supplementary Figure 2A,3A
LTA	c__Gammaproteobacteria.o__Aeromonadales	0.518555	0.152626	Supplementary Figure 2A,3A
LTA	f__Porphyromonadaceae.g__Coprobacter	-0.457369	0.215778	Supplementary Figure 2A,3A
KLRK1	f__Burkholderiaceae.g__Burkholderia	0.23079	0.55021	Supplementary Figure 2A,3A
KLRK1	g__Coprobacter.s__uncultured_organism	-0.286251	0.455219	Supplementary Figure 2A,3A
KLRK1	g__Blautia.s__uncultured_Ruminococcus_sp.			Supplementary Figure 2A,3A
KLRK1	f__Porphyromonadaceae.g__Macellibacteroides			Supplementary Figure 2A,3A
KLRK1	o__Alteromonadales.f__Shewanellaceae	0.66549	0.0504207	Supplementary Figure 2A,3A
KLRK1	c__Gammaproteobacteria.o__Alteromonadales	0.66549	0.0504207	Supplementary Figure 2A,3A
KLRK1	g__Anaerofustis.s__uncultured_Eubacteriaceae_bacterium	0.66549	0.0504207	Supplementary Figure 2A,3A
KLRK1	g__Lactobacillus.s__Lactobacillus_coleohominis			Supplementary Figure 2A,3A
KLRK1	f__Shewanellaceae.g__Shewanella	0.66549	0.0504207	Supplementary Figure 2A,3A
KLRK1	g__Fusobacterium.s__Fusobacterium_equinum			Supplementary Figure 2A,3A
KLRK1	g__Clostridium_sensu_stricto.s__Clostridium_cadaveris	-0.286251	0.455219	Supplementary Figure 2A,3A
KLRK1	f__Lachnospiraceae.g__Syntrophococcus	0.66549	0.0504207	Supplementary Figure 2A,3A
KLRK1	c__Gammaproteobacteria.o__Aeromonadales	0.849931	0.00371046	Supplementary Figure 2A,3A
KLRK1	f__Porphyromonadaceae.g__Coprobacter	-0.332077	0.382621	Supplementary Figure 2A,3A
KLRC1	f__Burkholderiaceae.g__Burkholderia	0.346565	0.360885	Supplementary Figure 2A,3A
KLRC1	g__Coprobacter.s__uncultured_organism	-0.352321	0.352417	Supplementary Figure 2A,3A
KLRC1	g__Blautia.s__uncultured_Ruminococcus_sp.			Supplementary Figure 2A,3A
KLRC1	f__Porphyromonadaceae.g__Macellibacteroides			Supplementary Figure 2A,3A
KLRC1	o__Alteromonadales.f__Shewanellaceae	0.418675	0.262052	Supplementary Figure 2A,3A
KLRC1	c__Gammaproteobacteria.o__Alteromonadales	0.418675	0.262052	Supplementary Figure 2A,3A
KLRC1	g__Anaerofustis.s__uncultured_Eubacteriaceae_bacterium	0.418675	0.262052	Supplementary Figure 2A,3A
KLRC1	g__Lactobacillus.s__Lactobacillus_coleohominis			Supplementary Figure 2A,3A
KLRC1	f__Shewanellaceae.g__Shewanella	0.418675	0.262052	Supplementary Figure 2A,3A
KLRC1	g__Fusobacterium.s__Fusobacterium_equinum			Supplementary Figure 2A,3A
KLRC1	g__Clostridium_sensu_stricto.s__Clostridium_cadaveris	-0.352321	0.352417	Supplementary Figure 2A,3A
KLRC1	f__Lachnospiraceae.g__Syntrophococcus	0.418675	0.262052	Supplementary Figure 2A,3A
KLRC1	c__Gammaproteobacteria.o__Aeromonadales	0.71967	0.0288195	Supplementary Figure 2A,3A
KLRC1	f__Porphyromonadaceae.g__Coprobacter	-0.491187	0.179345	Supplementary Figure 2A,3A
IL6R	f__Burkholderiaceae.g__Burkholderia	0.183668	0.636194	Supplementary Figure 2A,3A
IL6R	g__Coprobacter.s__uncultured_organism	-0.353769	0.350303	Supplementary Figure 2A,3A
IL6R	g__Blautia.s__uncultured_Ruminococcus_sp.			Supplementary Figure 2A,3A
IL6R	f__Porphyromonadaceae.g__Macellibacteroides			Supplementary Figure 2A,3A
IL6R	o__Alteromonadales.f__Shewanellaceae	0.0926291	0.812642	Supplementary Figure 2A,3A
IL6R	c__Gammaproteobacteria.o__Alteromonadales	0.0926291	0.812642	Supplementary Figure 2A,3A
IL6R	g__Anaerofustis.s__uncultured_Eubacteriaceae_bacterium	0.0926291	0.812642	Supplementary Figure 2A,3A
IL6R	g__Lactobacillus.s__Lactobacillus_coleohominis			Supplementary Figure 2A,3A
IL6R	f__Shewanellaceae.g__Shewanella	0.0926291	0.812642	Supplementary Figure 2A,3A
IL6R	g__Fusobacterium.s__Fusobacterium_equinum			Supplementary Figure 2A,3A
IL6R	g__Clostridium_sensu_stricto.s__Clostridium_cadaveris	-0.353769	0.350303	Supplementary Figure 2A,3A
IL6R	f__Lachnospiraceae.g__Syntrophococcus	0.0926291	0.812642	Supplementary Figure 2A,3A
IL6R	c__Gammaproteobacteria.o__Aeromonadales	0.474571	0.196775	Supplementary Figure 2A,3A
IL6R	f__Porphyromonadaceae.g__Coprobacter	0.0610287	0.876059	Supplementary Figure 2A,3A
IL6	f__Burkholderiaceae.g__Burkholderia	-0.17098	0.660056	Supplementary Figure 2A,3A
IL6	g__Coprobacter.s__uncultured_organism	-0.295083	0.440789	Supplementary Figure 2A,3A
IL6	g__Blautia.s__uncultured_Ruminococcus_sp.			Supplementary Figure 2A,3A
IL6	f__Porphyromonadaceae.g__Macellibacteroides			Supplementary Figure 2A,3A
IL6	o__Alteromonadales.f__Shewanellaceae	-0.107984	0.782144	Supplementary Figure 2A,3A
IL6	c__Gammaproteobacteria.o__Alteromonadales	-0.107984	0.782144	Supplementary Figure 2A,3A
IL6	g__Anaerofustis.s__uncultured_Eubacteriaceae_bacterium	-0.107984	0.782144	Supplementary Figure 2A,3A
IL6	g__Lactobacillus.s__Lactobacillus_coleohominis			Supplementary Figure 2A,3A
IL6	f__Shewanellaceae.g__Shewanella	-0.107984	0.782144	Supplementary Figure 2A,3A
IL6	g__Fusobacterium.s__Fusobacterium_equinum			Supplementary Figure 2A,3A
IL6	g__Clostridium_sensu_stricto.s__Clostridium_cadaveris	-0.295083	0.440789	Supplementary Figure 2A,3A
IL6	f__Lachnospiraceae.g__Syntrophococcus	-0.107984	0.782144	Supplementary Figure 2A,3A
IL6	c__Gammaproteobacteria.o__Aeromonadales	0.32348	0.395804	Supplementary Figure 2A,3A
IL6	f__Porphyromonadaceae.g__Coprobacter	0.140147	0.719127	Supplementary Figure 2A,3A
IL2RA	f__Burkholderiaceae.g__Burkholderia	0.555649	0.120353	Supplementary Figure 2A,3A
IL2RA	g__Coprobacter.s__uncultured_organism	-0.492984	0.177514	Supplementary Figure 2A,3A
IL2RA	g__Blautia.s__uncultured_Ruminococcus_sp.			Supplementary Figure 2A,3A
IL2RA	f__Porphyromonadaceae.g__Macellibacteroides			Supplementary Figure 2A,3A
IL2RA	o__Alteromonadales.f__Shewanellaceae	0.384865	0.306402	Supplementary Figure 2A,3A
IL2RA	c__Gammaproteobacteria.o__Alteromonadales	0.384865	0.306402	Supplementary Figure 2A,3A
IL2RA	g__Anaerofustis.s__uncultured_Eubacteriaceae_bacterium	0.384865	0.306402	Supplementary Figure 2A,3A
IL2RA	g__Lactobacillus.s__Lactobacillus_coleohominis			Supplementary Figure 2A,3A
IL2RA	f__Shewanellaceae.g__Shewanella	0.384865	0.306402	Supplementary Figure 2A,3A
IL2RA	g__Fusobacterium.s__Fusobacterium_equinum			Supplementary Figure 2A,3A
IL2RA	g__Clostridium_sensu_stricto.s__Clostridium_cadaveris	-0.492984	0.177514	Supplementary Figure 2A,3A
IL2RA	f__Lachnospiraceae.g__Syntrophococcus	0.384865	0.306402	Supplementary Figure 2A,3A
IL2RA	c__Gammaproteobacteria.o__Aeromonadales	0.530006	0.142181	Supplementary Figure 2A,3A
IL2RA	f__Porphyromonadaceae.g__Coprobacter	-0.368756	0.328779	Supplementary Figure 2A,3A
ICOSLG	f__Burkholderiaceae.g__Burkholderia	-0.114907	0.768474	Supplementary Figure 2A,3A
ICOSLG	g__Coprobacter.s__uncultured_organism	-0.045399	0.907673	Supplementary Figure 2A,3A
ICOSLG	g__Blautia.s__uncultured_Ruminococcus_sp.			Supplementary Figure 2A,3A
ICOSLG	f__Porphyromonadaceae.g__Macellibacteroides			Supplementary Figure 2A,3A
ICOSLG	o__Alteromonadales.f__Shewanellaceae	0.524125	0.147492	Supplementary Figure 2A,3A
ICOSLG	c__Gammaproteobacteria.o__Alteromonadales	0.524125	0.147492	Supplementary Figure 2A,3A
ICOSLG	g__Anaerofustis.s__uncultured_Eubacteriaceae_bacterium	0.524125	0.147492	Supplementary Figure 2A,3A
ICOSLG	g__Lactobacillus.s__Lactobacillus_coleohominis			Supplementary Figure 2A,3A
ICOSLG	f__Shewanellaceae.g__Shewanella	0.524125	0.147492	Supplementary Figure 2A,3A
ICOSLG	g__Fusobacterium.s__Fusobacterium_equinum			Supplementary Figure 2A,3A
ICOSLG	g__Clostridium_sensu_stricto.s__Clostridium_cadaveris	-0.045399	0.907673	Supplementary Figure 2A,3A
ICOSLG	f__Lachnospiraceae.g__Syntrophococcus	0.524125	0.147492	Supplementary Figure 2A,3A
ICOSLG	c__Gammaproteobacteria.o__Aeromonadales	-0.00973859	0.980162	Supplementary Figure 2A,3A
ICOSLG	f__Porphyromonadaceae.g__Coprobacter	0.358926	0.342821	Supplementary Figure 2A,3A
ICOSLG.1	f__Burkholderiaceae.g__Burkholderia	-0.114907	0.768474	Supplementary Figure 2A,3A
ICOSLG.1	g__Coprobacter.s__uncultured_organism	-0.045399	0.907673	Supplementary Figure 2A,3A
ICOSLG.1	g__Blautia.s__uncultured_Ruminococcus_sp.			Supplementary Figure 2A,3A
ICOSLG.1	f__Porphyromonadaceae.g__Macellibacteroides			Supplementary Figure 2A,3A
ICOSLG.1	o__Alteromonadales.f__Shewanellaceae	0.524125	0.147492	Supplementary Figure 2A,3A
ICOSLG.1	c__Gammaproteobacteria.o__Alteromonadales	0.524125	0.147492	Supplementary Figure 2A,3A
ICOSLG.1	g__Anaerofustis.s__uncultured_Eubacteriaceae_bacterium	0.524125	0.147492	Supplementary Figure 2A,3A
ICOSLG.1	g__Lactobacillus.s__Lactobacillus_coleohominis			Supplementary Figure 2A,3A
ICOSLG.1	f__Shewanellaceae.g__Shewanella	0.524125	0.147492	Supplementary Figure 2A,3A
ICOSLG.1	g__Fusobacterium.s__Fusobacterium_equinum			Supplementary Figure 2A,3A
ICOSLG.1	g__Clostridium_sensu_stricto.s__Clostridium_cadaveris	-0.045399	0.907673	Supplementary Figure 2A,3A
ICOSLG.1	f__Lachnospiraceae.g__Syntrophococcus	0.524125	0.147492	Supplementary Figure 2A,3A
ICOSLG.1	c__Gammaproteobacteria.o__Aeromonadales	-0.00973859	0.980162	Supplementary Figure 2A,3A
ICOSLG.1	f__Porphyromonadaceae.g__Coprobacter	0.358926	0.342821	Supplementary Figure 2A,3A
HHLA2	f__Burkholderiaceae.g__Burkholderia	0.697667	0.0366595	Supplementary Figure 2A,3A
HHLA2	g__Coprobacter.s__uncultured_organism	-0.0865818	0.824715	Supplementary Figure 2A,3A
HHLA2	g__Blautia.s__uncultured_Ruminococcus_sp.			Supplementary Figure 2A,3A
HHLA2	f__Porphyromonadaceae.g__Macellibacteroides			Supplementary Figure 2A,3A
HHLA2	o__Alteromonadales.f__Shewanellaceae	-0.142351	0.714858	Supplementary Figure 2A,3A
HHLA2	c__Gammaproteobacteria.o__Alteromonadales	-0.142351	0.714858	Supplementary Figure 2A,3A
HHLA2	g__Anaerofustis.s__uncultured_Eubacteriaceae_bacterium	-0.142351	0.714858	Supplementary Figure 2A,3A
HHLA2	g__Lactobacillus.s__Lactobacillus_coleohominis			Supplementary Figure 2A,3A
HHLA2	f__Shewanellaceae.g__Shewanella	-0.142351	0.714858	Supplementary Figure 2A,3A
HHLA2	g__Fusobacterium.s__Fusobacterium_equinum			Supplementary Figure 2A,3A
HHLA2	g__Clostridium_sensu_stricto.s__Clostridium_cadaveris	-0.0865818	0.824715	Supplementary Figure 2A,3A
HHLA2	f__Lachnospiraceae.g__Syntrophococcus	-0.142351	0.714858	Supplementary Figure 2A,3A
HHLA2	c__Gammaproteobacteria.o__Aeromonadales	-0.361683	0.338854	Supplementary Figure 2A,3A
HHLA2	f__Porphyromonadaceae.g__Coprobacter	-0.0534931	0.891284	Supplementary Figure 2A,3A
ENTPD1	f__Burkholderiaceae.g__Burkholderia	0.199254	0.607275	Supplementary Figure 2A,3A
ENTPD1	g__Coprobacter.s__uncultured_organism	-0.162739	0.675701	Supplementary Figure 2A,3A
ENTPD1	g__Blautia.s__uncultured_Ruminococcus_sp.			Supplementary Figure 2A,3A
ENTPD1	f__Porphyromonadaceae.g__Macellibacteroides			Supplementary Figure 2A,3A
ENTPD1	o__Alteromonadales.f__Shewanellaceae	0.126114	0.746463	Supplementary Figure 2A,3A
ENTPD1	c__Gammaproteobacteria.o__Alteromonadales	0.126114	0.746463	Supplementary Figure 2A,3A
ENTPD1	g__Anaerofustis.s__uncultured_Eubacteriaceae_bacterium	0.126114	0.746463	Supplementary Figure 2A,3A
ENTPD1	g__Lactobacillus.s__Lactobacillus_coleohominis			Supplementary Figure 2A,3A
ENTPD1	f__Shewanellaceae.g__Shewanella	0.126114	0.746463	Supplementary Figure 2A,3A
ENTPD1	g__Fusobacterium.s__Fusobacterium_equinum			Supplementary Figure 2A,3A
ENTPD1	g__Clostridium_sensu_stricto.s__Clostridium_cadaveris	-0.162739	0.675701	Supplementary Figure 2A,3A
ENTPD1	f__Lachnospiraceae.g__Syntrophococcus	0.126114	0.746463	Supplementary Figure 2A,3A
ENTPD1	c__Gammaproteobacteria.o__Aeromonadales	0.667508	0.0494739	Supplementary Figure 2A,3A
ENTPD1	f__Porphyromonadaceae.g__Coprobacter	-0.321723	0.398523	Supplementary Figure 2A,3A
CXCR4	f__Burkholderiaceae.g__Burkholderia	0.460979	0.21171	Supplementary Figure 2A,3A
CXCR4	g__Coprobacter.s__uncultured_organism	-0.302926	0.428147	Supplementary Figure 2A,3A
[truncated: 2,475 more rows]
