# Supplementary material for: Identification of KRAS mutation-associated gut microbiota in colorectal cancer and construction of predictive machine learning model
Source: Microbiol Spectr. 2024 Apr 4;12(5):e02720-23. doi: 10.1128/spectrum.02720-23 (PMC11064510; doi:10.1128/spectrum.02720-23)
Supplement: Table S5 — Differential biological functions between KRAS mutant and KRAS wild-type CRC patients. [file spectrum.02720-23-s0009.xlsx]

## Sheet: Sheet1
Supplementary Table 5. Differential biological functions between KRAS mutant and KRAS wild-type CRC patients
Biological function	logFC	P-value
GOBP:Fatty acid beta oxidation using acyl coa dehydrogenase	-0.0481781	0.000110674
GOBP:Regulation of calcium ion dependent exocytosis	-0.0459698	0.000191955
GOBP:Kynurenine metabolic process	0.0599309	0.000228346
GOMF:Oxidoreductase activity acting on the ch ch group of donors with a flavin as acceptor	-0.0370263	0.000455129
GOBP:Transport of virus	0.0649793	0.000513387
GOCC:Cytolytic granule	0.118472	0.000514337
GOMF:Oxidoreductase activity acting on a sulfur group of donors oxygen as acceptor	-0.0467022	0.000520027
GOMF:Lipase inhibitor activity	0.0551022	0.000590805
GOBP:Positive regulation of extrinsic apoptotic signaling pathway via death domain receptors	0.0720825	0.000670342
GOCC:Proton transporting v type atpase v1 domain	0.0609533	0.000838946
GOCC:Proton transporting two sector atpase complex catalytic domain	0.0586017	0.00105368
GOBP:Monovalent inorganic anion homeostasis	-0.0539461	0.00125568
GOBP:Membrane disruption in another organism	-0.0742622	0.00127153
GOBP:Calcium ion regulated exocytosis	-0.0300114	0.00133611
GOBP:Response to x ray	0.0340085	0.00139966
GOBP:Innate immune response in mucosa	-0.0671628	0.00145876
GOMF:Phospholipase inhibitor activity	0.0533114	0.00149352
GOBP:Response to interleukin 18	0.054026	0.00161743
GOBP:Spontaneous synaptic transmission	-0.0537195	0.00172197
GOBP:Positive regulation of striated muscle cell apoptotic process	-0.0570306	0.00172753
GOBP:Ketone biosynthetic process	-0.038599	0.0018152
GOBP:Glycine transport	0.0346807	0.00190851
GOBP:Neurotransmitter receptor transport to plasma membrane	-0.0345465	0.00194751
GOBP:Cardiac muscle cell fate commitment	0.0822238	0.00207544
GOMF:Dipeptidyl peptidase activity	0.0670268	0.002076
GOBP:Receptor mediated endocytosis of virus by host cell	0.0860479	0.00213305
GOCC:Low density lipoprotein particle	0.0504844	0.00214166
GOBP:Otic vesicle morphogenesis	-0.058865	0.00214882
GOBP:Intracellular transport of virus	0.0595616	0.0023406
GOCC:Extrinsic component of endosome membrane	0.0631705	0.00251177
GOBP:Aldehyde biosynthetic process	-0.0398252	0.00254171
GOBP:Acrosome reaction	-0.0426121	0.00268451
GOBP:Positive regulation of collateral sprouting	0.0456044	0.00274113
GOBP:Retina vasculature morphogenesis in camera type eye	0.0824983	0.00281296
GOBP:Aspartate family amino acid catabolic process	-0.0568214	0.00284821
GOBP:Morphogenesis of an endothelium	0.0550447	0.00299096
GOMF:R smad binding	-0.029334	0.00302167
GOBP:Thyroid hormone metabolic process	-0.0463998	0.00309304
GOBP:Negative regulation of fatty acid oxidation	-0.0293225	0.00310044
GOBP:Positive regulation of calcium ion dependent exocytosis	-0.0828805	0.003257
GOBP:Response to hydroperoxide	0.0668471	0.00326178
GOMF:Mannose binding	0.0312224	0.00333263
GOMF:Poly purine tract binding	0.0312704	0.00345463
GOBP:Positive regulation of protein polyubiquitination	0.0285067	0.0034577
GOBP:Cardiac cell fate commitment	0.0671705	0.00368979
GOBP:Fatty acid beta oxidation	-0.0442306	0.00405079
GOBP:Regulation of t helper 1 cell differentiation	0.10004	0.00416578
GOBP:Cortisol metabolic process	-0.0652855	0.00418011
GOBP:Golgi lumen acidification	0.0356624	0.0041936
GOBP:Negative regulation of extracellular matrix organization	0.0498756	0.00432221
GOBP:Bleb assembly	0.0894864	0.00444546
GOMF:Hydrolase activity acting on ether bonds	-0.0290482	0.00445355
GOBP:Endothelial cell morphogenesis	0.0532277	0.00449334
GOBP:Substrate dependent cell migration	0.0596301	0.00450844
GOBP:Sperm capacitation	-0.0573065	0.00456671
GOMF:Enoyl coa hydratase activity	-0.03346	0.00460592
GOMF:Nitric oxide synthase binding	0.0300514	0.00467112
GOMF:I smad binding	-0.0445743	0.00471649
GOBP:Negative regulation of amyloid fibril formation	0.0529768	0.00475869
GOBP:Branched chain amino acid metabolic process	-0.0275108	0.00484125
GOBP:Regulation of atpase coupled calcium transmembrane transporter activity	0.0386653	0.00491093
GOBP:Fatty acid catabolic process	-0.0450013	0.00502766
GOBP:Cytolysis	0.0762753	0.00503882
GOBP:Regulation of cellular response to heat	0.0341795	0.00506959
GOBP:Positive regulation of phospholipid metabolic process	0.0434821	0.00513167
GOCC:Lamellipodium membrane	0.0511021	0.00518313
GOBP:Regulation of amyloid fibril formation	0.0453275	0.00519532
GOBP:Retina morphogenesis in camera type eye	-0.03679	0.00536347
GOBP:Amino acid betaine metabolic process	-0.043448	0.00539898
GOMF:Toxic substance binding	-0.068724	0.0055023
GOBP:Antigen processing and presentation via mhc class ib	0.0322555	0.00557732
GOBP:Positive regulation of epithelial cell apoptotic process	0.0554105	0.00565615
GOBP:Tryptophan metabolic process	0.0863496	0.0060057
GOBP:Regulation of acrosome reaction	-0.0650636	0.00607159
GOCC:Oligosaccharyltransferase complex	0.0373403	0.00611024
GOBP:Monocarboxylic acid catabolic process	-0.0492916	0.00620651
GOBP:Vitamin biosynthetic process	0.0297658	0.00627582
GOBP:Positive regulation of peptidyl lysine acetylation	-0.0318281	0.00638471
GOBP:Positive regulation of release of sequestered calcium ion into cytosol	0.0586223	0.0064308
GOMF:Delayed rectifier potassium channel activity	-0.0264203	0.00650516
GOMF:Igg binding	0.144029	0.0065195
GOBP:Estrous cycle	0.0500121	0.00658189
GOBP:Myelin assembly	0.0373545	0.00673534
GOBP:Positive regulation of muscle cell apoptotic process	-0.0357573	0.00685094
GOBP:Antiviral innate immune response	0.0555561	0.0070654
GOBP:Negative regulation of phagocytosis	0.05787	0.00726036
GOBP:Regulation of fatty acid beta oxidation	-0.0364045	0.00739707
GOBP:Negative regulation of nitric oxide metabolic process	0.0650511	0.00746994
GOCC:Cytoplasmic side of endoplasmic reticulum membrane	0.0243197	0.00749605
GOBP:Indolalkylamine metabolic process	0.07653	0.00769507
GOBP:Negative regulation of neurotransmitter transport	0.031986	0.00776105
GOBP:Response to vitamin d	0.0500457	0.00788156
GOBP:Positive regulation of monocyte chemotaxis	0.0928296	0.00795035
GOBP:Cellular monovalent inorganic anion homeostasis	-0.0972932	0.00801378
GOBP:Embryonic cranial skeleton morphogenesis	0.0401218	0.00818468
GOBP:Regulation of monocyte chemotaxis	0.0978003	0.00823063
GOBP:Axonal transport of mitochondrion	0.0299078	0.00841183
GOMF:Acylglycerol lipase activity	-0.0547904	0.00876469
GOBP:Parasympathetic nervous system development	0.0602964	0.00878712
GOBP:Organic acid catabolic process	-0.0332202	0.00881254
GOBP:Cannabinoid signaling pathway	-0.0445682	0.00887746
GOBP:Negative regulation of monooxygenase activity	0.0594118	0.00891111
GOBP:Peptide cross linking	0.0372016	0.00892263
GOBP:Cortisol biosynthetic process	-0.0577273	0.00900558
GOBP:Positive regulation of g1 s transition of mitotic cell cycle	0.0247322	0.00903816
GOBP:Negative regulation of autophagosome assembly	0.0356918	0.00908862
GOCC:Photoreceptor outer segment membrane	-0.0596631	0.00928736
GOBP:Regulation of fatty acid oxidation	-0.0312891	0.00930294
GOMF:Poly a binding	0.0299886	0.00932725
GOMF:Ligand gated sodium channel activity	-0.0508286	0.00937038
GOBP:Establishment of planar polarity involved in neural tube closure	0.0796608	0.0094767
GOMF:Phosphatidylethanolamine binding	0.0543245	0.00952087
GOBP:Cellular response to x ray	0.0368045	0.00972373
GOBP:Response to dsrna	0.0321792	0.00979272
GOBP:Negative regulation of jun kinase activity	0.0609649	0.00993764
GOBP:Response to lectin	0.045654	0.0100169
GOBP:Lipid oxidation	-0.0334066	0.0100749
GOBP:Positive regulation of protein acetylation	-0.0230948	0.0100981
GOBP:Cellular response to purine containing compound	0.0552736	0.0101642
GOBP:Endocytosis involved in viral entry into host cell	0.0660997	0.010178
GOBP:Thyroid gland development	-0.0332925	0.0102829
GOBP:Muscle cell fate commitment	0.0553848	0.0103339
GOBP:Positive regulation of type 2 immune response	0.0548042	0.0104907
GOBP:Face morphogenesis	0.038506	0.0104958
GOBP:Cell cell adhesion mediated by integrin	0.0793501	0.0105794
GOBP:Cellular anion homeostasis	-0.0634909	0.0106637
GOMF:Nadp retinol dehydrogenase activity	-0.0397787	0.0107046
GOBP:Positive regulation of sequestering of calcium ion	0.0399772	0.0107189
GOBP:Antibacterial humoral response	-0.0315503	0.0107284
GOBP:Response to gamma radiation	0.0260091	0.0107356
GOBP:Cellular response to ionizing radiation	0.0231255	0.0107915
GOBP:Regulation of ketone biosynthetic process	-0.0454579	0.0108554
GOBP:Inflammasome complex assembly	0.0658781	0.0108569
GOMF:Dna n glycosylase activity	-0.0437377	0.0108795
GOBP:Establishment of planar polarity of embryonic epithelium	0.056591	0.011008
KEGG:Type i diabetes mellitus	0.0726785	0.0110243
GOBP:Positive regulation of acrosome reaction	-0.0534138	0.0110742
GOBP:Response to heat	0.0269854	0.0110842
GOMF:Glutathione peroxidase activity	0.032428	0.0110878
KEGG:Propanoate metabolism	-0.0311844	0.0114623
KEGG:Peroxisome	-0.0448837	0.0115311
GOCC:Triglyceride rich plasma lipoprotein particle	0.03659	0.0115351
GOBP:Response to dexamethasone	0.0347625	0.0116699
GOBP:Lung secretory cell differentiation	-0.100708	0.0117379
GOBP:Presynaptic modulation of chemical synaptic transmission	-0.033938	0.0118794
GOBP:Negative regulation of inflammatory response to antigenic stimulus	0.0425219	0.0118795
GOBP:Regulation of cellular amino acid metabolic process	0.0278938	0.0118924
GOBP:Ubiquinone metabolic process	-0.0417224	0.0119088
GOBP:Steroid catabolic process	0.0416963	0.0119324
GOCC:Presynaptic active zone cytoplasmic component	-0.0339407	0.0119452
GOBP:Uronic acid metabolic process	-0.0862362	0.0119626
GOBP:Negative regulation of oxidoreductase activity	0.0573574	0.0122467
GOMF:Oxidoreductase activity acting on the ch ch group of donors oxygen as acceptor	-0.0345209	0.0124075
GOCC:Chylomicron	0.0356173	0.0124898
GOMF:Flavin adenine dinucleotide binding	-0.024263	0.0126804
GOBP:Response to nitrosative stress	0.0291885	0.0126817
GOBP:Regulation of cell cell adhesion mediated by integrin	0.0864314	0.0126923
GOBP:Response to lipoteichoic acid	0.0593974	0.012885
GOBP:Cellular response to gamma radiation	0.0234138	0.0130023
GOBP:Aromatic amino acid family catabolic process	0.0476827	0.0130767
KEGG:Viral myocarditis	0.0505879	0.0132411
GOBP:Androgen biosynthetic process	-0.0351383	0.0132988
GOMF:Receptor antagonist activity	0.0591317	0.0134128
GOMF:Phosphatase inhibitor activity	-0.0372448	0.0136652
GOBP:Response to interferon beta	0.044682	0.0136997
GOBP:Positive regulation of stem cell proliferation	0.0290449	0.0137218
GOBP:Regulation of complement dependent cytotoxicity	0.0507354	0.0137472
GOBP:Vacuolar acidification	0.0288416	0.0138096
GOBP:Positive regulation of dna damage response signal transduction by p53 class mediator	0.0244385	0.0139053
GOBP:Metanephric tubule morphogenesis	-0.0567839	0.0140656
GOMF:Metalloendopeptidase inhibitor activity	0.0670807	0.0140787
GOMF:G protein alpha subunit binding	0.047473	0.0140851
GOBP:Smad protein complex assembly	-0.0341361	0.0141434
GOBP:Establishment of protein localization to endoplasmic reticulum	0.0399156	0.0141782
GOBP:Pyrimidine nucleoside catabolic process	0.0415845	0.0142004
GOBP:Olefinic compound biosynthetic process	-0.0391773	0.0142548
GOBP:Signal peptide processing	0.0416362	0.0143876
KEGG:Autoimmune thyroid disease	0.0804858	0.0144603
GOCC:Cohesin complex	0.0457403	0.0147032
GOBP:Cranial skeletal system development	0.027194	0.0147188
GOCC:Protein lipid complex	0.0521594	0.0147936
GOBP:Adenohypophysis development	-0.058306	0.0150611
GOBP:Response to follicle stimulating hormone	0.0311318	0.0151464
GOCC:Endosome lumen	0.0350252	0.015217
GOMF:Molecular condensate scaffold activity	0.0206791	0.0152326
GOBP:Pancreas development	-0.0368036	0.01534
GOBP:Organ or tissue specific immune response	-0.0343214	0.0153436
GOBP:Positive regulation of nlrp3 inflammasome complex assembly	0.0632534	0.0153589
GOBP:Positive regulation of filopodium assembly	0.0417758	0.0154389
GOBP:Negative regulation of neuroinflammatory response	0.0653029	0.0154435
GOBP:Calcium ion regulated exocytosis of neurotransmitter	-0.0434982	0.0154648
GOBP:Interleukin 18 production	0.0750872	0.0154894
GOBP:Mitochondrial dna metabolic process	-0.0327391	0.0155185
GOBP:Potassium ion import across plasma membrane	-0.0271322	0.0155756
GOMF:Single stranded rna binding	0.0221456	0.0155924
GOBP:Intracellular ph reduction	0.0297872	0.0157309
GOBP:Post embryonic animal organ morphogenesis	0.0806975	0.0157483
GOBP:Positive regulation of endothelial cell apoptotic process	0.0633968	0.0159677
GOBP:Positive regulation of extrinsic apoptotic signaling pathway	0.0306937	0.016089
GOBP:Monocyte activation	0.0592178	0.0161692
GOMF:Oxidoreductase activity acting on the ch ch group of donors	-0.0330274	0.0163621
GOCC:Microbody lumen	-0.0484069	0.016632
GOMF:Catalytic activity acting on a glycoprotein	-0.0698787	0.016648
KEGG:Allograft rejection	0.0946265	0.0166913
GOBP:Monosaccharide catabolic process	-0.0318137	0.0167809
GOBP:Antigen processing and presentation of endogenous antigen	0.0236286	0.0167998
GOBP:C terminal protein amino acid modification	0.0303661	0.0169891
GOBP:Negative regulation of camp dependent protein kinase activity	-0.0597464	0.0170289
GOCC:Er to golgi transport vesicle membrane	0.0387276	0.0170889
GOMF:Fatty acid derivative binding	-0.0205017	0.0172325
GOBP:Regulation of glial cell migration	0.0621887	0.017261
GOMF:Fucosyltransferase activity	-0.0807112	0.0172771
GOBP:Cellular response to gonadotropin stimulus	0.03227	0.0173027
GOBP:Regulation of defense response to bacterium	0.0473889	0.0173416
GOBP:Photoreceptor cell differentiation	-0.0376097	0.0173691
GOMF:Alcohol dehydrogenase nadpplus activity	-0.0437449	0.0173976
GOBP:Positive regulation of tolerance induction	0.126639	0.0173991
GOMF:Potassium ion leak channel activity	-0.0306845	0.0174009
GOMF:Muscle alpha actinin binding	0.0522071	0.0174573
GOMF:Complement component c3b binding	0.106518	0.0175612
GOBP:Regulation of nlrp3 inflammasome complex assembly	0.0562169	0.0175928
GOBP:Camera type eye photoreceptor cell differentiation	-0.0616587	0.0177956
GOMF:Immunoglobulin binding	0.072213	0.0178387
GOBP:Fucosylation	-0.0663213	0.0179036
GOBP:Negative regulation of macrophage activation	0.0656464	0.0179184
KEGG:Valine leucine and isoleucine degradation	-0.0377558	0.0180598
GOMF:Rna stem loop binding	0.0220229	0.0180608
GOBP:Regulation of icosanoid secretion	-0.040013	0.0180643
GOBP:Establishment of sister chromatid cohesion	0.0413673	0.0180647
GOBP:Endocrine pancreas development	-0.0359847	0.0181197
GOCC:Specific granule membrane	0.0459973	0.0182049
GOBP:Glandular epithelial cell differentiation	-0.044057	0.01825
GOBP:Acidic amino acid transport	0.0221261	0.0182586
GOCC:Extrinsic component of mitochondrial inner membrane	-0.0327284	0.0182746
GOBP:Pyridine containing compound biosynthetic process	0.0296759	0.0182919
GOMF:Alpha tubulin binding	0.0229302	0.018392
GOBP:Regulation of fatty acid transport	-0.0227545	0.0184594
GOBP:Negative regulation of type i interferon mediated signaling pathway	0.0427124	0.0185639
KEGG:Fatty acid metabolism	-0.0482664	0.018613
GOBP:Pyroptosis	0.0476476	0.0186687
GOBP:Xenobiotic catabolic process	-0.0390444	0.0187096
GOBP:Antigen processing and presentation of endogenous peptide antigen	0.0278209	0.0187636
GOBP:Regulation of myoblast fusion	0.0553081	0.0188365
GOBP:Response to interferon alpha	0.0585181	0.0188468
GOBP:Response to arsenic containing substance	0.0257228	0.0189534
GOMF:Glucuronosyltransferase activity	-0.0503321	0.0189741
GOBP:Negative regulation of astrocyte differentiation	0.0333042	0.0190988
GOBP:Positive regulation of receptor mediated endocytosis	0.0336058	0.0192963
GOBP:Serine transport	0.020988	0.0193452
GOMF:Serine transmembrane transporter activity	0.020988	0.0193452
GOBP:Regulation of tolerance induction	0.0948171	0.0193607
GOBP:Receptor internalization	0.0250772	0.0194112
GOMF:Monocarboxylate sodium symporter activity	0.0225935	0.0194262
GOMF:Hmg box domain binding	0.0454024	0.0194491
GOBP:Regulation of release of sequestered calcium ion into cytosol	0.0415521	0.0194741
GOBP:Glutamate secretion	0.0438406	0.0194919
GOBP:Type b pancreatic cell differentiation	-0.0338585	0.0195194
GOMF:Calcium dependent cysteine type endopeptidase activity	-0.0368869	0.0195345
GOBP:Small molecule catabolic process	-0.026458	0.0195352
GOBP:Cellular glucuronidation	-0.111473	0.0195835
GOBP:Negative regulation of protein maturation	0.0332769	0.0196518
GOBP:T helper 1 cell differentiation	0.0546575	0.0196831
GOMF:Chloride channel inhibitor activity	-0.0705084	0.0197645
GOBP:Post embryonic animal morphogenesis	0.0660507	0.0198174
GOBP:Cellular response to dexamethasone stimulus	0.0339752	0.0198179
GOBP:Cellular response to dsrna	0.0390596	0.0199052
GOMF:Voltage gated anion channel activity	0.0299895	0.019941
GOMF:Carboxypeptidase activity	0.0431349	0.0200471
GOBP:Atrial cardiac muscle cell membrane repolarization	-0.0568996	0.0201179
GOBP:Regulation of extrinsic apoptotic signaling pathway via death domain receptors	0.0388488	0.0201267
GOBP:Antigen processing and presentation of peptide antigen via mhc class i	0.0324147	0.0201773
GOCC:Proton transporting v type atpase complex	0.0232933	0.0202044
GOBP:Vestibulocochlear nerve development	0.0385687	0.0202896
GOBP:Negative regulation of lipase activity	0.0592715	0.0202981
GOMF:Chemoattractant activity	0.0385248	0.0202982
GOBP:Positive regulation of triglyceride lipase activity	0.0374099	0.0203152
GOBP:Phospholipid homeostasis	-0.0262709	0.0206238
GOBP:Maternal process involved in female pregnancy	0.0243614	0.0206487
GOMF:Glycine binding	-0.0435854	0.0206718
GOBP:Positive regulation of extrinsic apoptotic signaling pathway in absence of ligand	0.0364445	0.0208206
GOMF:Myosin ii binding	-0.0329174	0.0209193
GOBP:Regulation of receptor mediated endocytosis	0.0248936	0.0210117
GOBP:Pyrimidine nucleotide catabolic process	-0.0209466	0.0210317
GOMF:Hydrolase activity acting on carbon nitrogen but not peptide bonds in linear amides	-0.0215642	0.0212585
GOMF:Hydrolase activity acting on carbon nitrogen but not peptide bonds in cyclic amidines	0.0271038	0.0212931
GOBP:Negative regulation of interleukin 2 production	0.0727647	0.0212999
GOBP:Corticosteroid receptor signaling pathway	0.0439596	0.0214013
GOMF:Bioactive lipid receptor activity	0.0580657	0.0214034
GOBP:Ovulation cycle	0.036078	0.0214366
GOBP:Coronary vasculature morphogenesis	0.050019	0.0214402
GOCC:Azurophil granule membrane	0.0248396	0.0214625
GOBP:Negative regulation of ryanodine sensitive calcium release channel activity	0.0338784	0.0215319
GOBP:Cellular response to heat	0.0256325	0.0215479
GOBP:Negative regulation of natural killer cell activation	0.042308	0.0216126
GOBP:Limb bud formation	-0.0596648	0.0216207
GOCC:High density lipoprotein particle	0.0752028	0.0217048
GOBP:Eyelid development in camera type eye	0.0716131	0.0218864
GOCC:Dystrophin associated glycoprotein complex	0.0415781	0.0219879
GOBP:Negative regulation of t cell mediated immunity	0.0746259	0.0221615
GOBP:Diacylglycerol metabolic process	-0.0380377	0.022202
GOBP:Positive regulation of fatty acid oxidation	-0.040706	0.0222624
GOCC:Golgi cisterna	-0.0195065	0.0222919
GOBP:Stabilization of membrane potential	-0.0346082	0.0222972
GOBP:Homeostasis of number of cells within a tissue	0.0288626	0.0223843
GOBP:Response to interleukin 4	0.0274772	0.0225123
GOBP:Regulation of cytoplasmic translation	0.0219651	0.0227531
GOBP:Neutrophil differentiation	0.0276646	0.022803
GOBP:Epithelial structure maintenance	-0.0697142	0.0228546
GOMF:Poly pyrimidine tract binding	0.0220671	0.0228748
GOMF:Hydroxymethyl formyl and related transferase activity	-0.0509888	0.0228874
GOBP:Negative regulation of acute inflammatory response	0.043383	0.0228957
GOBP:Positive regulation of natural killer cell mediated immunity	0.0525031	0.0229208
GOBP:Indole containing compound metabolic process	0.028711	0.022956
GOBP:Regulation of inflammatory response to antigenic stimulus	0.0403788	0.0230353
GOCC:T cell receptor complex	0.0775697	0.0230488
GOBP:Isoprenoid catabolic process	-0.0982695	0.023056
KEGG:Ascorbate and aldarate metabolism	-0.0938858	0.0232025
GOBP:Gastrulation with mouth forming second	-0.026944	0.0233387
GOBP:Tertiary alcohol metabolic process	-0.0549906	0.0233596
GOBP:Nucleotide binding domain leucine rich repeat containing receptor signaling pathway	0.0358072	0.0233845
GOBP:Regulation of deacetylase activity	0.023031	0.023469
GOBP:Positive regulation of macrophage cytokine production	0.0548862	0.023508
GOCC:Sperm connecting piece	-0.0445572	0.0235264
GOBP:Muscle cell cellular homeostasis	0.031926	0.0235656
GOBP:Innate immune response activating signal transduction	0.0419073	0.0236123
KEGG:Graft versus host disease	0.0860718	0.0236742
GOCC:Golgi cisterna membrane	-0.0211102	0.0237011
GOBP:T cell mediated cytotoxicity	0.0377623	0.0237024
GOBP:Negative regulation of striated muscle cell apoptotic process	0.0345709	0.0237232
GOCC:Platelet alpha granule membrane	0.0465325	0.0237628
GOBP:Regulation of stem cell division	0.0689735	0.0238784
GOBP:Regulation of syncytium formation by plasma membrane fusion	0.0576288	0.0239558
GOCC:Protein complex involved in cell adhesion	0.0547984	0.0239863
GOBP:Positive regulation of protein autophosphorylation	0.0309168	0.0239949
GOBP:Negative regulation of neurotransmitter secretion	0.0230742	0.0240011
GOBP:Receptor guanylyl cyclase signaling pathway	-0.0408395	0.0240715
GOBP:Positive regulation of receptor internalization	0.0292207	0.024085
GOBP:Eye photoreceptor cell differentiation	-0.0387762	0.0240881
GOBP:Protein localization to golgi apparatus	0.0257978	0.0241396
GOBP:Negative regulation of calcium ion transmembrane transport	0.0241378	0.0241573
GOMF:Amino acid binding	-0.0320934	0.0241917
GOBP:Planar cell polarity pathway involved in neural tube closure	0.0646979	0.0243373
GOMF:Oxidoreductase activity acting on the aldehyde or oxo group of donors	-0.0247507	0.0244255
GOBP:Maintenance of gastrointestinal epithelium	-0.0952859	0.0244714
GOBP:Base excision repair ap site formation	-0.0397854	0.0245129
GOBP:Arachidonic acid metabolic process	-0.0318469	0.0246585
GOCC:Tertiary granule membrane	0.0522213	0.0246979
GOBP:Response to ionizing radiation	0.0204955	0.0247529
GOBP:Histone mrna catabolic process	0.0366687	0.0247678
GOBP:Histone h4 k20 methylation	-0.0440463	0.0248162
GOBP:Positive regulation of phospholipid biosynthetic process	0.036421	0.0248414
KEGG:Arachidonic acid metabolism	-0.0309354	0.0250018
GOBP:Embryonic viscerocranium morphogenesis	0.0359696	0.0250468
GOBP:Negative regulation of calcium ion transmembrane transporter activity	0.0272631	0.0250706
GOCC:Proton transporting two sector atpase complex	0.0213623	0.0251926
GOCC:Secondary lysosome	0.0416938	0.0253485
GOBP:Regulation of gene expression by genomic imprinting	-0.026544	0.0254094
GOBP:Macrophage cytokine production	0.0571806	0.0254248
GOBP:Receptor mediated endocytosis	0.0278962	0.0254406
GOBP:Negative regulation of protein localization to cell periphery	0.0298644	0.0254747
GOBP:High density lipoprotein particle clearance	0.0384027	0.0255367
GOBP:Cellular aldehyde metabolic process	-0.029966	0.0255974
GOBP:Facial nerve morphogenesis	0.0854298	0.0256421
GOBP:Positive regulation of cytosolic calcium ion concentration involved in phospholipase c activating g protein coupled signaling pathway	0.0329537	0.0256452
GOBP:Cranial nerve structural organization	0.0753019	0.0256956
GOBP:Cellular response to increased oxygen levels	0.036005	0.0257331
GOBP:Respiratory burst involved in defense response	0.0816743	0.0258214
GOCC:Inclusion body	0.0228097	0.0259904
GOBP:Regulation of cardiac muscle contraction by regulation of the release of sequestered calcium ion	0.0464181	0.0259994
GOBP:Regulation of b cell differentiation	0.053673	0.0260197
GOBP:Cellular response to caffeine	0.0418529	0.0261652
GOBP:Response to vitamin	0.0247976	0.0261863
GOBP:Cellular defense response	0.0678077	0.0261914
GOBP:Antigen processing and presentation	0.0483199	0.026203
KEGG:Butanoate metabolism	-0.0678018	0.0262313
GOMF:Metallocarboxypeptidase activity	0.0419087	0.0262586
GOBP:Positive regulation of signaling receptor activity	0.0247069	0.0263288
GOBP:Regulation of heart rate by cardiac conduction	-0.0313559	0.0263437
GOBP:Negative regulation of leukocyte chemotaxis	0.0625981	0.0263506
GOBP:Nucleotide binding oligomerization domain containing 2 signaling pathway	0.0415297	0.0264212
GOBP:Negative regulation of epidermis development	-0.084444	0.0264269
GOBP:Carnitine metabolic process	-0.028432	0.0264576
GOBP:Pyrimidine nucleoside metabolic process	0.0271892	0.0266407
GOBP:Positive regulation of embryonic development	-0.0311338	0.0266706
GOBP:Negative regulation of t cell receptor signaling pathway	0.0431427	0.0267246
GOBP:Toll like receptor 3 signaling pathway	0.0424208	0.0268548
GOBP:Stem cell division	0.0417529	0.0268786
GOBP:Primary alcohol biosynthetic process	-0.0373099	0.0269686
GOBP:Olfactory lobe development	0.0312274	0.027222
GOBP:Regulation of cellular amine metabolic process	0.028841	0.0272714
GOCC:Lamellar body	0.0488774	0.0273173
GOBP:Lactate metabolic process	-0.0303184	0.0274572
GOBP:Interferon alpha production	0.0560922	0.02748
GOMF:Acyl coa binding	-0.0201864	0.0274886
GOMF:Phospholipase activator activity	0.0555545	0.0275575
KEGG:Retinol metabolism	-0.0578184	0.0276619
GOMF:Endopeptidase activator activity	0.0537357	0.0277307
GOBP:Lipid modification	-0.0225818	0.0277788
GOBP:Toll like receptor 7 signaling pathway	0.078205	0.0279771
GOBP:Interleukin 2 production	0.0594793	0.0280128
GOBP:Negative regulation of intracellular estrogen receptor signaling pathway	0.0208904	0.0280834
GOBP:Enteroendocrine cell differentiation	-0.030473	0.0281289
GOBP:Caveolin mediated endocytosis	-0.0527639	0.0281983
GOBP:Response to histamine	-0.0373762	0.0282283
GOBP:Phagosome maturation	0.0475921	0.0282384
GOBP:Cellular response to interferon beta	0.0404849	0.0282885
GOBP:Positive regulation of interleukin 12 production	0.0532147	0.0282999
KEGG:Antigen processing and presentation	0.0477768	0.0283592
GOBP:Inflammatory response to antigenic stimulus	0.0404013	0.02839
GOBP:Glial cell fate commitment	-0.0519238	0.0284125
GOBP:Olefinic compound metabolic process	-0.0301854	0.0285694
GOBP:Regulation of tau protein kinase activity	0.060637	0.028596
GOMF:Wide pore channel activity	0.0374386	0.0286239
GOCC:Microbody	-0.0325999	0.0286654
GOBP:Response to dietary excess	-0.0357473	0.0287116
GOMF:Aldo keto reductase nadp activity	-0.0437107	0.0287281
GOBP:Plasma lipoprotein particle clearance	0.0279127	0.0287659
GOMF:Threonine type peptidase activity	-0.0295953	0.0289664
GOBP:Complement dependent cytotoxicity	0.0427556	0.029037
GOCC:Endocytic vesicle lumen	0.0500703	0.0290585
GOMF:Lipopolysaccharide binding	0.0390256	0.0290931
GOBP:Antigen processing and presentation of peptide antigen	0.0552573	0.029152
GOBP:Cellular response to xenobiotic stimulus	-0.0277499	0.0292054
GOBP:Immune response to tumor cell	0.0451903	0.0292155
GOBP:Cellular lipid catabolic process	-0.022944	0.0292519
GOMF:Lipase activator activity	0.0497033	0.0293516
GOCC:Chromatoid body	0.0362983	0.0293638
GOBP:Regulation of neutrophil chemotaxis	0.05028	0.0293679
GOBP:Positive regulation of cell cycle g1 s phase transition	0.0185329	0.0294048
GOMF:Rage receptor binding	0.0518535	0.0294258
GOBP:Regulation of dendritic cell antigen processing and presentation	0.0839505	0.0294288
GOMF:Map kinase kinase activity	-0.0300084	0.0294678
GOBP:Monoacylglycerol metabolic process	-0.0845095	0.0295044
GOBP:Response to caffeine	0.0341537	0.0295424
GOBP:Sertoli cell differentiation	-0.0253862	0.0295439
GOBP:Fat soluble vitamin biosynthetic process	0.0343242	0.0295764
GOBP:T cell tolerance induction	0.0846792	0.0295855
GOBP:Positive regulation of glial cell migration	0.0717316	0.0295983
GOBP:Regulation of chemokine mediated signaling pathway	0.078725	0.0296159
GOBP:Glucocorticoid metabolic process	-0.0272574	0.0296224
GOMF:Mhc protein binding	0.0565701	0.0296379
GOBP:Response to peptidoglycan	0.0860706	0.029744
GOMF:Fmn binding	-0.0393022	0.0298518
GOBP:Positive regulation of cellular extravasation	0.0587045	0.0298937
GOBP:Primary alcohol metabolic process	-0.0378578	0.0299068
GOBP:Cell adhesion mediated by integrin	0.0512152	0.0299562
GOBP:Neutrophil homeostasis	0.0511965	0.0300613
GOBP:Cellular response to amyloid beta	0.0443558	0.0303786
GOBP:Neurotransmitter receptor transport	-0.0206236	0.0304086
KEGG:Maturity onset diabetes of the young	-0.135346	0.0305447
GOBP:Amino sugar catabolic process	0.0655756	0.0307593
GOBP:Interleukin 12 production	0.0524224	0.0308376
GOBP:Quinone metabolic process	-0.0442592	0.0308787
GOMF:Gdp binding	0.0223258	0.0309371
GOBP:Response to estrogen	0.0225639	0.0309756
GOBP:Lymphocyte costimulation	0.0503974	0.0310958
GOBP:Sodium dependent phosphate transport	0.0752244	0.0310982
GOBP:Type 2 immune response	0.0444666	0.0311343
GOBP:Maternal placenta development	0.0262908	0.0311538
GOBP:Natural killer cell mediated immunity	0.0440262	0.0311619
GOBP:Mitochondrial cytochrome c oxidase assembly	-0.0296079	0.0311935
GOBP:Regulation of nucleotide binding oligomerization domain containing signaling pathway	0.0534468	0.0312135
GOMF:Cysteine type endopeptidase inhibitor activity	0.0214511	0.031228
GOBP:Regulation of cardiac muscle contraction by calcium ion signaling	0.0347297	0.0312443
GOMF:Double stranded rna binding	0.0221941	0.0314629
GOBP:Regulation of bone mineralization	0.0373599	0.031547
GOBP:Fc gamma receptor signaling pathway	0.0532239	0.0318224
GOBP:Antigen processing and presentation of exogenous peptide antigen	0.0666479	0.0318249
GOBP:Fatty acid beta oxidation using acyl coa oxidase	-0.0646164	0.0319967
GOMF:Omega peptidase activity	-0.0465403	0.032044
GOBP:Regulation of t cell chemotaxis	0.0793172	0.0320584
GOBP:Retina vasculature development in camera type eye	0.0505124	0.0321276
GOBP:Tolerance induction	0.0662624	0.032153
GOBP:Complement activation alternative pathway	0.0596672	0.0323513
GOBP:Negative regulation of t cell cytokine production	0.0417217	0.0323662
GOMF:Serine type exopeptidase activity	0.0556652	0.0324928
GOBP:Flavonoid metabolic process	-0.0938812	0.0325429
GOBP:Positive regulation of interferon beta production	0.0376722	0.0325728
GOMF:Peptidase activator activity	0.0246701	0.0325869
GOBP:Maintenance of synapse structure	-0.0177106	0.03264
GOCC:Axon cytoplasm	0.0183688	0.0327422
GOBP:C21 steroid hormone metabolic process	-0.0322564	0.0327617
GOBP:G protein coupled acetylcholine receptor signaling pathway	-0.0197698	0.0331002
GOBP:Locomotory exploration behavior	0.043446	0.0332989
GOBP:Negative regulation of t helper cell differentiation	0.0387987	0.0333194
GOMF:Heparin binding	0.0364377	0.0333329
GOBP:Negative regulation of innate immune response	0.0396125	0.0333812
GOBP:T cell mediated immunity	0.0385547	0.0334267
GOBP:Regulation of rna binding	0.0203885	0.033437
GOBP:Negative regulation of nik nf kappab signaling	0.0240666	0.0334431
GOMF:Proteoglycan binding	0.0519064	0.03346
GOBP:Regulation of membrane repolarization	-0.0250591	0.0335321
GOBP:Vitamin catabolic process	-0.0742491	0.0335994
GOCC:Nucleocytoplasmic transport complex	0.0275858	0.033744
GOBP:Regulation of dopamine receptor signaling pathway	0.042079	0.0337684
GOBP:Positive regulation of phosphoprotein phosphatase activity	0.0269994	0.0338282
GOBP:Antigen processing and presentation of exogenous antigen	0.056938	0.0340238
GOBP:Regulation of camp dependent protein kinase activity	-0.0419438	0.0340288
GOBP:Regulation of nuclease activity	0.021172	0.0341692
GOBP:Positive regulation of myeloid leukocyte cytokine production involved in immune response	0.0410403	0.0341786
GOMF:Acetylgalactosaminyltransferase activity	-0.0387999	0.0342004
GOBP:Activation of innate immune response	0.0289467	0.034278
KEGG:Glycosphingolipid biosynthesis lacto and neolacto series	-0.0626144	0.0343066
GOBP:Regulation of glutamate secretion	0.0499074	0.0343779
GOBP:Post embryonic animal organ development	0.0403295	0.0344211
GOBP:Negative regulation of tyrosine phosphorylation of stat protein	0.041981	0.0344538
GOBP:Positive regulation of protein dephosphorylation	0.0217088	0.0345561
GOBP:Negative regulation of smooth muscle cell migration	0.0334891	0.0346133
GOCC:Juxtaparanode region of axon	0.0552206	0.0346428
GOBP:Regulation of cardiac epithelial to mesenchymal transition	0.054984	0.0346502
GOBP:Respiratory chain complex iv assembly	-0.0284819	0.0346962
GOBP:Protein oxidation	0.0280033	0.0347492
GOBP:Acetyl coa biosynthetic process	-0.0350709	0.0348077
GOBP:Antigen processing and presentation of peptide or polysaccharide antigen via mhc class ii	0.0740694	0.0348324
GOBP:Dendritic cell antigen processing and presentation	0.0709701	0.0348515
GOBP:Amyloid fibril formation	0.0192577	0.034854
GOBP:Coenzyme a biosynthetic process	-0.0261303	0.0349126
GOBP:Regulation of cholesterol metabolic process	-0.0310915	0.0350376
GOBP:Positive regulation of endocytosis	0.024645	0.0351787
GOCC:Early phagosome	0.0252176	0.0351822
GOBP:Potassium ion homeostasis	-0.019457	0.0351826
GOBP:Negative regulation of lymphocyte activation	0.0464404	0.0351833
GOBP:Response to water	0.0288381	0.0351858
GOBP:Positive regulation of cell cell adhesion mediated by cadherin	-0.0469453	0.0352181
KEGG:Base excision repair	-0.0364281	0.035307
GOBP:Ovulation cycle process	0.0329684	0.0353403
GOBP:Atrioventricular canal development	-0.0396667	0.0353426
GOBP:Negative regulation of t cell mediated cytotoxicity	0.102686	0.035354
GOBP:Regulation of ryanodine sensitive calcium release channel activity	0.0297754	0.0353571
GOBP:Negative regulation of cation channel activity	0.0226004	0.0354454
GOBP:Monocyte chemotaxis	0.0704426	0.0354903
GOBP:Cell junction disassembly	0.0572789	0.0355129
GOBP:Cellular response to exogenous dsrna	0.0408776	0.0355958
GOBP:Regulation of fibroblast apoptotic process	0.0289926	0.0356052
GOCC:Cell cortex region	-0.0325665	0.0356723
GOBP:Intermembrane lipid transfer	-0.0167584	0.0357882
GOMF:Lipid transfer activity	-0.0167584	0.0357882
GOBP:Positive regulation of defense response to bacterium	0.0509804	0.0358141
GOBP:Purine nucleoside biosynthetic process	0.0438539	0.0358754
GOBP:Positive regulation of fatty acid biosynthetic process	0.02592	0.0359371
GOBP:Innervation	0.0321799	0.0360019
GOBP:Negative regulation of atp dependent activity	0.0288436	0.0360472
KEGG:Pentose and glucuronate interconversions	-0.0674618	0.0360974
GOMF:Annealing activity	0.0239185	0.0361184
GOCC:Phagocytic vesicle membrane	0.021594	0.0361648
GOBP:Positive regulation of transcription regulatory region dna binding	0.0267296	0.0361768
GOBP:T cell activation via t cell receptor contact with antigen bound to mhc molecule on antigen presenting cell	0.0929702	0.036186
GOBP:Regulation of antigen processing and presentation	0.0750833	0.0362319
GOBP:Regulation of cholesterol biosynthetic process	-0.0246725	0.036354
GOBP:Positive regulation of calcium ion transmembrane transport	0.0353392	0.0363823
GOBP:Anatomical structure arrangement	0.050524	0.0364121
GOMF:Lamin binding	0.0260178	0.0364553
GOMF:Acylglycerol o acyltransferase activity	-0.0352681	0.0365165
GOBP:Negative regulation of programmed necrotic cell death	0.020529	0.0366528
GOBP:Fat soluble vitamin catabolic process	-0.085482	0.036868
GOBP:Cellular component disassembly involved in execution phase of apoptosis	-0.0239049	0.0370072
GOBP:Positive regulation of syncytium formation by plasma membrane fusion	0.0442052	0.0370745
GOBP:Positive regulation of membrane depolarization	0.0246691	0.0370948
GOBP:Negative regulation of hormone biosynthetic process	-0.0249592	0.0372031
GOBP:T cell chemotaxis	0.072594	0.0373121
GOBP:Negative regulation of t cell proliferation	0.046111	0.0373423
GOBP:Positive regulation of natural killer cell mediated cytotoxicity	0.0439954	0.0373812
GOBP:Foregut morphogenesis	-0.0316961	0.037417
GOBP:Release of sequestered calcium ion into cytosol by endoplasmic reticulum	0.0373362	0.0374421
GOBP:Regulation of neutrophil migration	0.0405968	0.0374919
GOBP:Columnar cuboidal epithelial cell development	-0.0246266	0.0375331
GOBP:Histone h3 k9 demethylation	-0.0319265	0.0375404
GOBP:Regulation of t helper 2 cell differentiation	0.0420196	0.0376625
GOMF:Exopeptidase activity	0.0213868	0.0376714
GOBP:Response to iron ion	-0.0189729	0.0376803
GOMF:High voltage gated calcium channel activity	-0.0475518	0.0377203
GOBP:Inflammatory cell apoptotic process	0.0482041	0.037744
GOCC:Nuclear inclusion body	0.0380322	0.0377522
GOMF:Mhc class i protein binding	0.0493111	0.0377691
GOBP:Sarcoplasmic reticulum calcium ion transport	0.0327645	0.0378271
GOBP:Fucose metabolic process	-0.0432175	0.0379203
GOBP:Luteinization	0.0369972	0.0382004
GOBP:Regulation of phospholipid transport	-0.0169014	0.0382138
GOBP:Interleukin 10 production	0.0558058	0.0382237
GOBP:Negative regulation of activated t cell proliferation	0.0632525	0.038316
GOBP:Regulation of microglial cell activation	0.0725273	0.0383562
GOBP:Regulation of hexokinase activity	-0.0529697	0.0383593
GOBP:Protein refolding	0.02312	0.038368
GOCC:Anchored component of synaptic vesicle membrane	-0.0276351	0.0384632
GOBP:Tongue development	0.0495279	0.0385067
GOBP:Establishment of epithelial cell polarity	-0.0229634	0.0385233
GOBP:Dendritic cell differentiation	0.046667	0.0385813
GOBP:Protein localization to endoplasmic reticulum	0.02606	0.038633
GOBP:Chaperone mediated autophagy	0.0309296	0.0388178
KEGG:Cell adhesion molecules cams	0.0538104	0.0389513
GOBP:Acute inflammatory response to antigenic stimulus	0.045552	0.039192
GOBP:Myeloid leukocyte cytokine production	0.0450876	0.0392227
GOBP:Icosanoid catabolic process	-0.0784409	0.0393143
GOBP:Mineralocorticoid biosynthetic process	-0.0383325	0.0393445
GOBP:Regulation of calcium ion import across plasma membrane	0.0581032	0.0393616
GOBP:Positive regulation of dendritic cell cytokine production	0.0465598	0.0394679
GOBP:Serotonin receptor signaling pathway	-0.0193791	0.039506
GOBP:Regulation of t helper 1 type immune response	0.0603865	0.0395468
GOMF:Lys63 specific deubiquitinase activity	0.0384233	0.0397045
GOBP:Positive regulation of interferon alpha production	0.0475903	0.0397383
GOBP:Cytokine production involved in immune response	0.0378309	0.0398199
GOBP:Fc epsilon receptor signaling pathway	0.0301955	0.0398769
GOBP:Negative regulation of antigen receptor mediated signaling pathway	0.0486487	0.0399089
GOBP:Negative regulation of viral genome replication	0.0404463	0.0399477
GOBP:Immunological synapse formation	0.0659953	0.0399668
GOBP:Mitochondrial dna replication	-0.0328701	0.0400054
GOBP:Negative regulation of immune response	0.0369681	0.0400262
GOBP:Positive regulation of macrophage activation	0.0361849	0.0400351
GOMF:Histone h3 methyl lysine 9 demethylase activity	-0.0286995	0.0400687
GOBP:Cytochrome complex assembly	-0.0287093	0.0401341
GOBP:Positive regulation of translational initiation	0.0185886	0.0402436
GOCC:Glycoprotein complex	0.0306639	0.0402525
GOBP:Fc receptor signaling pathway	0.0431528	0.0402905
GOBP:Regulation of macrophage activation	0.0440236	0.0402919
GOBP:Regulation of translational initiation in response to stress	0.0245621	0.0403194
GOBP:Regulation of granulocyte chemotaxis	0.0438919	0.0403269
GOBP:Pyrimidine nucleotide metabolic process	-0.0195607	0.0403423
GOBP:Alditol metabolic process	-0.0535293	0.040513
GOBP:Regulation of osteoclast differentiation	0.0426677	0.0406339
GOBP:Establishment of mitochondrion localization	0.0184109	0.040785
GOCC:Microvillus membrane	-0.0697871	0.040807
GOCC:Secretory granule membrane	0.0284351	0.0408311
GOMF:Udp glycosyltransferase activity	-0.0294084	0.0408534
GOCC:Copii coated er to golgi transport vesicle	0.0256912	0.0408966
GOBP:Negative regulation of cd4 positive alpha beta t cell differentiation	0.0335765	0.0409248
GOBP:Positive regulation of cell migration involved in sprouting angiogenesis	0.0432234	0.0409339
GOBP:Negative regulation of behavior	0.0497118	0.0410115
GOBP:Killing by host of symbiont cells	-0.0417008	0.0411116
GOBP:Negative regulation of immune effector process	0.0452792	0.0411248
GOBP:Positive regulation of cellular senescence	0.0325881	0.0412038
GOBP:Negative regulation of response to biotic stimulus	0.0322146	0.0412328
KEGG:Leishmania infection	0.0581417	0.0413484
GOBP:Maintenance of sister chromatid cohesion	0.0381778	0.0414022
GOMF:Secondary active monocarboxylate transmembrane transporter activity	0.0205625	0.0414986
GOCC:Mhc protein complex	0.078475	0.041542
GOBP:Gamma delta t cell activation	0.0382756	0.0415499
GOCC:Apical cortex	-0.0873704	0.0417628
GOBP:Positive regulation of receptor recycling	0.0280731	0.0418255
GOMF:Fibronectin binding	0.0618297	0.0420027
GOBP:Negative regulation of osteoclast differentiation	0.0450284	0.0420353
GOBP:Regulation of protein autophosphorylation	0.0278965	0.0420964
GOBP:Positive regulation of platelet activation	0.063385	0.0421033
GOBP:Dendritic cell cytokine production	0.0505201	0.0421769
GOBP:Macrophage activation involved in immune response	0.0571419	0.0422924
GOBP:Negative regulation of cell activation	0.0426667	0.0422927
GOCC:Integrin complex	0.0570226	0.0423187
GOBP:Negative regulation of necrotic cell death	0.0199811	0.0424272
GOCC:Glial cell projection	0.0171109	0.0424383
GOMF:Protein serine threonine kinase inhibitor activity	-0.0330889	0.0424397
KEGG:Rig i like receptor signaling pathway	0.0260382	0.0424476
GOBP:Negative regulation of immune system process	0.0360452	0.0424955
GOBP:Positive regulation of cell killing	0.0416373	0.0425053
GOBP:Cdp diacylglycerol metabolic process	-0.020888	0.0426326
GOBP:Steroid hormone biosynthetic process	-0.0307172	0.0426494
GOMF:Retinoic acid binding	-0.05584	0.0427468
GOBP:Negative regulation of lymphocyte differentiation	0.0312783	0.0427603
GOMF:Glucosyltransferase activity	0.0254173	0.0427638
GOBP:Regulation of prostaglandin secretion	-0.0555881	0.0429249
KEGG:Porphyrin and chlorophyll metabolism	-0.0297907	0.043006
GOMF:Proteasome binding	0.025873	0.0430398
GOBP:Toll like receptor 2 signaling pathway	0.0440021	0.0433047
GOBP:Xenobiotic metabolic process	-0.0391383	0.0433371
GOMF:G protein coupled glutamate receptor binding	0.0514451	0.0433826
GOBP:Positive regulation of tumor necrosis factor superfamily cytokine production	0.042395	0.0436381
GOMF:1 phosphatidylinositol 3 kinase activity	0.0496999	0.0436687
GOCC:Cortical actin cytoskeleton	-0.0239309	0.0436736
GOMF:Intramolecular oxidoreductase activity transposing c c bonds	-0.0378024	0.0437938
GOBP:Positive regulation of insulin like growth factor receptor signaling pathway	0.0313642	0.0438399
GOBP:Progesterone metabolic process	-0.0303658	0.0438434
GOBP:Anion homeostasis	-0.0289608	0.0439506
GOMF:Oxidoreductase activity acting on the aldehyde or oxo group of donors nad or nadp as acceptor	-0.0248097	0.0439726
GOBP:Acetyl coa metabolic process	-0.0420075	0.0440308
GOBP:Regulation of peptidyl lysine acetylation	-0.0148308	0.0440583
GOMF:Sulfate transmembrane transporter activity	-0.0395628	0.044094
GOMF:Heparan sulfate proteoglycan binding	0.042654	0.0441378
GOBP:Dendritic cell chemotaxis	0.0541894	0.044354
GOMF:Signaling receptor inhibitor activity	0.039368	0.0445137
GOBP:Tissue regeneration	0.0243167	0.0445701
GOBP:Corticosteroid hormone secretion	-0.0273498	0.0446624
GOBP:Positive regulation of blood vessel endothelial cell migration	0.0323278	0.044671
GOBP:Maintenance of location in cell	0.0257106	0.0447586
GOBP:Basement membrane organization	0.0361021	0.0448186
GOBP:Regulation of biomineralization	0.0310205	0.0452034
GOBP:Secretory granule localization	0.0618021	0.045289
GOBP:Response to auditory stimulus	0.0297177	0.0453414
GOMF:Peptide antigen binding	0.040236	0.0453661
GOBP:Gastro intestinal system smooth muscle contraction	0.0424902	0.0453806
GOBP:Regulation of phospholipase activity	0.037058	0.0454766
GOMF:Pyrophosphate hydrolysis driven proton transmembrane transporter activity	0.0212159	0.0454997
GOBP:Protein autoprocessing	-0.0445774	0.0456815
GOBP:Immune response regulating cell surface receptor signaling pathway involved in phagocytosis	0.0372325	0.0456984
GOBP:Phosphatidylinositol 3 phosphate biosynthetic process	0.0325644	0.0457241
GOMF:Inositol 1 4 5 trisphosphate binding	0.0248399	0.045782
GOBP:Positive regulation of myoblast fusion	0.0351274	0.0460337
GOMF:Coreceptor activity	0.0502726	0.0460571
GOBP:Regulation of natural killer cell mediated immunity	0.0404582	0.0461256
GOBP:Antigen processing and presentation of exogenous peptide antigen via mhc class ii	0.0731832	0.046129
GOMF:Solute anion antiporter activity	-0.0311365	0.0461387
GOBP:Head morphogenesis	0.0215493	0.0461991
GOBP:Negative regulation of leukocyte proliferation	0.0481113	0.0462795
GOBP:Regulation of receptor internalization	0.020556	0.0463208
GOBP:Positive regulation of leukocyte apoptotic process	0.0532406	0.0464251
GOMF:Immune receptor activity	0.0511046	0.0464909
GOBP:Positive regulation of neuron death	0.0235401	0.0465527
GOBP:Regulation of axon guidance	0.0424418	0.0467117
GOBP:Ovulation	0.0420578	0.0467526
GOCC:Plasma membrane signaling receptor complex	0.0398636	0.0468417
GOMF:Map kinase scaffold activity	-0.0188762	0.0469912
GOBP:Positive regulation of calcium ion transport	0.0333291	0.047075
GOBP:Negative regulation of viral process	0.0304516	0.0470819
GOBP:Negative regulation by host of viral transcription	0.0435116	0.0470954
GOBP:Chronic inflammatory response	0.0668463	0.0471256
GOMF:Hexosyltransferase activity	-0.0255751	0.0472
GOMF:Cytokine binding	0.0410779	0.0472583
GOMF:Extracellular matrix structural constituent conferring compression resistance	0.0504298	0.0473135
GOBP:Cytoplasmic pattern recognition receptor signaling pathway	0.0237889	0.0473475
GOBP:Viral protein processing	0.0246412	0.0473813
GOBP:Positive regulation of catecholamine secretion	0.0276704	0.0474913
GOBP:Fatty acid derivative catabolic process	-0.0576521	0.0475592
GOBP:Positive regulation of interleukin 10 production	0.0375476	0.0475908
GOBP:Positive regulation of protein binding	0.0149237	0.0476003
KEGG:Toll like receptor signaling pathway	0.0394523	0.0476666
GOBP:Regulation of innate immune response	0.0334879	0.047719
GOBP:Regulation of cell adhesion mediated by integrin	0.0399315	0.0478145
GOBP:Sodium ion import across plasma membrane	-0.0453654	0.0478259
GOBP:Positive regulation of macrophage migration	0.0536681	0.0478361
GOBP:Positive regulation of axonogenesis	0.0272487	0.0478809
GOBP:Regulation of vacuole organization	0.0166866	0.047934
GOBP:Positive regulation of myelination	0.0392549	0.048068
GOBP:Positive regulation of interleukin 1 production	0.0486445	0.0480974
GOBP:Regulation of basement membrane organization	0.0441746	0.0481491
GOBP:Copper ion transport	0.0273747	0.0482622
GOMF:Mrna regulatory element binding translation repressor activity	-0.0188119	0.0482758
GOBP:Axonal transport	0.0166351	0.0482821
GOMF:Deaminase activity	0.022504	0.0483532
GOBP:Positive regulation of b cell differentiation	0.0316399	0.04838
GOBP:Positive regulation of t cell migration	0.0619116	0.0483964
GOBP:Immune response inhibiting signal transduction	0.0898318	0.048411
KEGG:Drug metabolism cytochrome p450	-0.0443373	0.0485416
GOBP:Positive regulation of interleukin 2 production	0.0517068	0.048773
GOBP:Leukocyte migration involved in inflammatory response	0.0591828	0.0488876
GOBP:Positive regulation of nervous system process	0.0270461	0.0489271
GOBP:Ammonium ion metabolic process	-0.041805	0.0489851
GOMF:Oxidoreductase activity acting on ch oh group of donors	-0.0345812	0.0490208
GOMF:Lipopeptide binding	0.0346094	0.0490307
GOBP:Positive regulation of osteoblast differentiation	0.0354791	0.0490736
GOCC:Mhc class ii protein complex	0.0990226	0.049092
GOBP:Negative regulation of defense response	0.0281272	0.0490953
GOBP:Peptide antigen assembly with mhc class ii protein complex	0.106809	0.0491636
GOBP:Positive regulation of calcium mediated signaling	0.034922	0.04917
GOBP:Radial glial cell differentiation	0.0262178	0.0491948
GOBP:Dicarboxylic acid catabolic process	-0.0215078	0.0493034
GOCC:Endopeptidase complex	0.0173024	0.0493782
GOBP:Response to amyloid beta	0.0418708	0.0495653
GOBP:Metanephric glomerulus development	0.0587827	0.0495791
GOBP:Negative regulation of production of molecular mediator of immune response	0.0529945	0.0495816
GOBP:Negative regulation of anion transport	0.0275136	0.0496195
GOBP:Nodal signaling pathway	-0.0379688	0.0496258
GOBP:Peroxisome organization	-0.0246281	0.0497333
GOBP:Bone mineralization	0.0305565	0.0497504
GOBP:Sequestering of calcium ion	0.0350394	0.0498325
GOBP:Hypersensitivity	0.0595089	0.0499305
Footnote: Biological function: GO items and KEGG pathways; logFC: refers to the logarithm with a base of 2 of the expression ratio of KRAS mutant group and KRAS wild-type group; P-value <0.05 indicates a statistically significant difference.
