# Supplementary material for: Identification of KRAS mutation-associated gut microbiota in colorectal cancer and construction of predictive machine learning model
Source: Microbiol Spectr. 2024 Apr 4;12(5):e02720-23. doi: 10.1128/spectrum.02720-23 (PMC11064510; doi:10.1128/spectrum.02720-23)
Supplement: Table S6 — Significant correlation matrix among enriched biological functions and KRAS mutation-associated gut microbiota. [file spectrum.02720-23-s0010.xlsx]

## Sheet: Sheet1
Supplementary Table 6. Significant correlation matrix among enriched biological functions and KRAS mutation-associated gut microbiota
Biological function	Bacteria	r value	P-value
KEGG:Leishmania infection	f__Erysipelotrichaceae.g__Faecalitalea	0.841625	0.00444222
KEGG:Rig-I-like receptor signaling pathway	f__Erysipelotrichaceae.g__Faecalitalea	0.841625	0.00444222
KEGG:Propanoate metabolism	f__Erysipelotrichaceae.g__Faecalitalea	-0.841625	0.00444222
GOMF:IgG binding	f__Erysipelotrichaceae.g__Faecalitalea	0.841625	0.00444222
GOMF:Phosphatidylethanolamine binding	f__Erysipelotrichaceae.g__Faecalitalea	0.841625	0.00444222
GOMF:Complement component C3b binding	f__Erysipelotrichaceae.g__Faecalitalea	0.841625	0.00444222
GOMF:Oxidoreductase activity acting on a sulfur group of donors oxygen as acceptor	f__Erysipelotrichaceae.g__Faecalitalea	-0.841625	0.00444222
GOMF:Acyl Coa binding	f__Erysipelotrichaceae.g__Faecalitalea	-0.841625	0.00444222
GOMF:High voltage-gated calcium channel activity	f__Erysipelotrichaceae.g__Faecalitalea	-0.841625	0.00444222
GOBP:Transport of virus	f__Erysipelotrichaceae.g__Faecalitalea	0.841625	0.00444222
GOBP:Regulation of cellular response to heat	f__Erysipelotrichaceae.g__Faecalitalea	0.841625	0.00444222
GOBP:Estrous cycle	f__Erysipelotrichaceae.g__Faecalitalea	0.841625	0.00444222
GOBP:Negative regulation of phagocytosis	f__Erysipelotrichaceae.g__Faecalitalea	0.841625	0.00444222
GOBP:Positive regulation of G1s transition of mitotic cell cycle	f__Erysipelotrichaceae.g__Faecalitalea	0.841625	0.00444222
GOBP:Establishment of planar polarity involved in neural tube closure	f__Erysipelotrichaceae.g__Faecalitalea	0.841625	0.00444222
GOBP:Response to lectin	f__Erysipelotrichaceae.g__Faecalitalea	0.841625	0.00444222
GOBP:Endocytosis involved in viral entry into host cell	f__Erysipelotrichaceae.g__Faecalitalea	0.841625	0.00444222
GOBP:Positive regulation of sequestering of calcium ion	f__Erysipelotrichaceae.g__Faecalitalea	0.841625	0.00444222
GOBP:Response to gamma radiation	f__Erysipelotrichaceae.g__Faecalitalea	0.841625	0.00444222
GOBP:Cellular response to ionizing radiation	f__Erysipelotrichaceae.g__Faecalitalea	0.841625	0.00444222
GOBP:Negative regulation of inflammatory response to antigenic stimulus	f__Erysipelotrichaceae.g__Faecalitalea	0.841625	0.00444222
GOBP:Steroid catabolic process	f__Erysipelotrichaceae.g__Faecalitalea	0.841625	0.00444222
GOBP:Response to lipoteichoic acid	f__Erysipelotrichaceae.g__Faecalitalea	0.841625	0.00444222
GOBP:Response to interferon beta	f__Erysipelotrichaceae.g__Faecalitalea	0.841625	0.00444222
GOBP:Positive regulation of stem cell proliferation	f__Erysipelotrichaceae.g__Faecalitalea	0.841625	0.00444222
GOBP:Antigen processing and presentation of endogenous antigen	f__Erysipelotrichaceae.g__Faecalitalea	0.841625	0.00444222
GOBP:Negative regulation of type i interferon mediated signaling pathway	f__Erysipelotrichaceae.g__Faecalitalea	0.841625	0.00444222
GOBP:Pyroptosis	f__Erysipelotrichaceae.g__Faecalitalea	0.841625	0.00444222
GOBP:Negative regulation of astrocyte differentiation	f__Erysipelotrichaceae.g__Faecalitalea	0.841625	0.00444222
GOBP:Cellular response to heat	f__Erysipelotrichaceae.g__Faecalitalea	0.841625	0.00444222
GOBP:Negative regulation of natural killer cell activation	f__Erysipelotrichaceae.g__Faecalitalea	0.841625	0.00444222
GOBP:Indole containing compound metabolic process	f__Erysipelotrichaceae.g__Faecalitalea	0.841625	0.00444222
GOBP:Planar cell polarity pathway involved in neural tube closure	f__Erysipelotrichaceae.g__Faecalitalea	0.841625	0.00444222
GOBP:Response to ionizing radiation	f__Erysipelotrichaceae.g__Faecalitalea	0.841625	0.00444222
GOBP:Negative regulation of protein localization to cell periphery	f__Erysipelotrichaceae.g__Faecalitalea	0.841625	0.00444222
GOBP:Respiratory burst involved in defense response	f__Erysipelotrichaceae.g__Faecalitalea	0.841625	0.00444222
GOBP:Pyrimidine nucleoside metabolic process	f__Erysipelotrichaceae.g__Faecalitalea	0.841625	0.00444222
GOBP:Inflammatory response to antigenic stimulus	f__Erysipelotrichaceae.g__Faecalitalea	0.841625	0.00444222
GOBP:Immune response to tumor cell	f__Erysipelotrichaceae.g__Faecalitalea	0.841625	0.00444222
GOBP:Positive regulation of cell cycle g1 s phase transition	f__Erysipelotrichaceae.g__Faecalitalea	0.841625	0.00444222
GOBP:Regulation of dendritic cell antigen processing and presentation	f__Erysipelotrichaceae.g__Faecalitalea	0.841625	0.00444222
GOBP:Positive regulation of glial cell migration	f__Erysipelotrichaceae.g__Faecalitalea	0.841625	0.00444222
GOBP:Fc gamma receptor signaling pathway	f__Erysipelotrichaceae.g__Faecalitalea	0.841625	0.00444222
GOBP:Negative regulation of t cell cytokine production	f__Erysipelotrichaceae.g__Faecalitalea	0.841625	0.00444222
GOBP:Positive regulation of interferon beta production	f__Erysipelotrichaceae.g__Faecalitalea	0.841625	0.00444222
GOBP:Negative regulation of t helper cell differentiation	f__Erysipelotrichaceae.g__Faecalitalea	0.841625	0.00444222
GOBP:Activation of innate immune response	f__Erysipelotrichaceae.g__Faecalitalea	0.841625	0.00444222
GOBP:Dendritic cell antigen processing and presentation	f__Erysipelotrichaceae.g__Faecalitalea	0.841625	0.00444222
GOBP:Positive regulation of defense response to bacterium	f__Erysipelotrichaceae.g__Faecalitalea	0.841625	0.00444222
GOBP:Positive regulation of transcription regulatory region dna binding	f__Erysipelotrichaceae.g__Faecalitalea	0.841625	0.00444222
GOBP:Positive regulation of membrane depolarization	f__Erysipelotrichaceae.g__Faecalitalea	0.841625	0.00444222
GOBP:Regulation of t helper 2 cell differentiation	f__Erysipelotrichaceae.g__Faecalitalea	0.841625	0.00444222
GOBP:Positive regulation of macrophage activation	f__Erysipelotrichaceae.g__Faecalitalea	0.841625	0.00444222
GOBP:Positive regulation of translational initiation	f__Erysipelotrichaceae.g__Faecalitalea	0.841625	0.00444222
GOBP:Macrophage activation involved in immune response	f__Erysipelotrichaceae.g__Faecalitalea	0.841625	0.00444222
GOBP:Positive regulation of cell killing	f__Erysipelotrichaceae.g__Faecalitalea	0.841625	0.00444222
GOBP:Negative regulation by host of viral transcription	f__Erysipelotrichaceae.g__Faecalitalea	0.841625	0.00444222
GOBP:Cytoplasmic pattern recognition receptor signaling pathway	f__Erysipelotrichaceae.g__Faecalitalea	0.841625	0.00444222
GOBP:Regulation of innate immune response	f__Erysipelotrichaceae.g__Faecalitalea	0.841625	0.00444222
GOBP:Positive regulation of interleukin 1 production	f__Erysipelotrichaceae.g__Faecalitalea	0.841625	0.00444222
GOBP:Hypersensitivity	f__Erysipelotrichaceae.g__Faecalitalea	0.841625	0.00444222
GOBP:Ketone biosynthetic process	f__Erysipelotrichaceae.g__Faecalitalea	-0.841625	0.00444222
GOBP:Cortisol metabolic process	f__Erysipelotrichaceae.g__Faecalitalea	-0.841625	0.00444222
GOBP:Cortisol biosynthetic process	f__Erysipelotrichaceae.g__Faecalitalea	-0.841625	0.00444222
GOBP:Lipid oxidation	f__Erysipelotrichaceae.g__Faecalitalea	-0.841625	0.00444222
GOBP:Thyroid gland development	f__Erysipelotrichaceae.g__Faecalitalea	-0.841625	0.00444222
GOBP:Cellular anion homeostasis	f__Erysipelotrichaceae.g__Faecalitalea	-0.841625	0.00444222
GOBP:Regulation of ketone biosynthetic process	f__Erysipelotrichaceae.g__Faecalitalea	-0.841625	0.00444222
GOBP:Metanephric tubule morphogenesis	f__Erysipelotrichaceae.g__Faecalitalea	-0.841625	0.00444222
GOBP:Olefinic compound biosynthetic process	f__Erysipelotrichaceae.g__Faecalitalea	-0.841625	0.00444222
GOBP:Tertiary alcohol metabolic process	f__Erysipelotrichaceae.g__Faecalitalea	-0.841625	0.00444222
GOBP:Positive regulation of embryonic development	f__Erysipelotrichaceae.g__Faecalitalea	-0.841625	0.00444222
GOBP:Monoacylglycerol metabolic process	f__Erysipelotrichaceae.g__Faecalitalea	-0.841625	0.00444222
GOBP:Fatty acid beta oxidation using acyl coa oxidase	f__Erysipelotrichaceae.g__Faecalitalea	-0.841625	0.00444222
GOBP:Regulation of cholesterol metabolic process	f__Erysipelotrichaceae.g__Faecalitalea	-0.841625	0.00444222
GOBP:Regulation of cholesterol biosynthetic process	f__Erysipelotrichaceae.g__Faecalitalea	-0.841625	0.00444222
GOBP:Dicarboxylic acid catabolic process	f__Erysipelotrichaceae.g__Faecalitalea	-0.841625	0.00444222
GOBP:Foregut morphogenesis	g__Bifidobacterium.s__Bifidobacterium_longum	0.826869	0.00597575
KEGG:Toll like receptor signaling pathway	f__Erysipelotrichaceae.g__Faecalitalea	0.821822	0.00657343
KEGG:Peroxisome	f__Erysipelotrichaceae.g__Faecalitalea	-0.821822	0.00657343
KEGG:Butanoate metabolism	f__Erysipelotrichaceae.g__Faecalitalea	-0.821822	0.00657343
KEGG:Maturity onset diabetes of the young	f__Erysipelotrichaceae.g__Faecalitalea	-0.821822	0.00657343
GOMF:Phospholipase inhibitor activity	f__Erysipelotrichaceae.g__Faecalitalea	0.821822	0.00657343
GOMF:Dipeptidyl peptidase activity	f__Erysipelotrichaceae.g__Faecalitalea	0.821822	0.00657343
GOMF:Receptor antagonist activity	f__Erysipelotrichaceae.g__Faecalitalea	0.821822	0.00657343
GOMF:Immunoglobulin binding	f__Erysipelotrichaceae.g__Faecalitalea	0.821822	0.00657343
GOMF:Hmg box domain binding	f__Erysipelotrichaceae.g__Faecalitalea	0.821822	0.00657343
GOMF:Hydrolase activity acting on carbon nitrogen but not peptide bonds in cyclic amidines	f__Erysipelotrichaceae.g__Faecalitalea	0.821822	0.00657343
GOBP:Nucleotide binding oligomerization domain containing 2 signaling pathway	f__Erysipelotrichaceae.g__Faecalitalea	0.821822	0.00657343
GOMF:Lipopolysaccharide binding	f__Erysipelotrichaceae.g__Faecalitalea	0.821822	0.00657343
GOMF:Rage receptor binding	f__Erysipelotrichaceae.g__Faecalitalea	0.821822	0.00657343
GOMF:Mhc protein binding	f__Erysipelotrichaceae.g__Faecalitalea	0.821822	0.00657343
GOBP:Regulation of nucleotide binding oligomerization domain containing signaling pathway	f__Erysipelotrichaceae.g__Faecalitalea	0.821822	0.00657343
GOMF:Double stranded rna binding	f__Erysipelotrichaceae.g__Faecalitalea	0.821822	0.00657343
GOMF:Mhc class i protein binding	f__Erysipelotrichaceae.g__Faecalitalea	0.821822	0.00657343
GOMF:1 phosphatidylinositol 3 kinase activity	f__Erysipelotrichaceae.g__Faecalitalea	0.821822	0.00657343
GOMF:Signaling receptor inhibitor activity	f__Erysipelotrichaceae.g__Faecalitalea	0.821822	0.00657343
GOMF:Pyrophosphate hydrolysis driven proton transmembrane transporter activity	f__Erysipelotrichaceae.g__Faecalitalea	0.821822	0.00657343
GOMF:Immune receptor activity	f__Erysipelotrichaceae.g__Faecalitalea	0.821822	0.00657343
GOMF:Lipopeptide binding	f__Erysipelotrichaceae.g__Faecalitalea	0.821822	0.00657343
GOMF:R smad binding	f__Erysipelotrichaceae.g__Faecalitalea	-0.821822	0.00657343
GOMF:Acylglycerol lipase activity	f__Erysipelotrichaceae.g__Faecalitalea	-0.821822	0.00657343
GOMF:Nadp retinol dehydrogenase activity	f__Erysipelotrichaceae.g__Faecalitalea	-0.821822	0.00657343
GOMF:Oxidoreductase activity acting on the ch ch group of donors oxygen as acceptor	f__Erysipelotrichaceae.g__Faecalitalea	-0.821822	0.00657343
GOMF:Fucosyltransferase activity	f__Erysipelotrichaceae.g__Faecalitalea	-0.821822	0.00657343
GOMF:Alcohol dehydrogenase nadpplus activity	f__Erysipelotrichaceae.g__Faecalitalea	-0.821822	0.00657343
GOMF:Hydrolase activity acting on carbon nitrogen but not peptide bonds in linear amides	f__Erysipelotrichaceae.g__Faecalitalea	-0.821822	0.00657343
GOMF:Amino acid binding	f__Erysipelotrichaceae.g__Faecalitalea	-0.821822	0.00657343
GOMF:Oxidoreductase activity acting on the aldehyde or oxo group of donors	f__Erysipelotrichaceae.g__Faecalitalea	-0.821822	0.00657343
GOMF:Aldo keto reductase nadp activity	f__Erysipelotrichaceae.g__Faecalitalea	-0.821822	0.00657343
GOMF:Oxidoreductase activity acting on the aldehyde or oxo group of donors nad or nadp as acceptor	f__Erysipelotrichaceae.g__Faecalitalea	-0.821822	0.00657343
GOMF:Oxidoreductase activity acting on ch oh group of donors	f__Erysipelotrichaceae.g__Faecalitalea	-0.821822	0.00657343
GOBP:Kynurenine metabolic process	f__Erysipelotrichaceae.g__Faecalitalea	0.821822	0.00657343
GOBP:Response to x ray	f__Erysipelotrichaceae.g__Faecalitalea	0.821822	0.00657343
GOBP:Receptor mediated endocytosis of virus by host cell	f__Erysipelotrichaceae.g__Faecalitalea	0.821822	0.00657343
GOBP:Retina vasculature morphogenesis in camera type eye	f__Erysipelotrichaceae.g__Faecalitalea	0.821822	0.00657343
GOBP:Response to hydroperoxide	f__Erysipelotrichaceae.g__Faecalitalea	0.821822	0.00657343
GOBP:Golgi lumen acidification	f__Erysipelotrichaceae.g__Faecalitalea	0.821822	0.00657343
GOBP:Bleb assembly	f__Erysipelotrichaceae.g__Faecalitalea	0.821822	0.00657343
GOBP:Antigen processing and presentation via mhc class ib	f__Erysipelotrichaceae.g__Faecalitalea	0.821822	0.00657343
GOBP:Tryptophan metabolic process	f__Erysipelotrichaceae.g__Faecalitalea	0.821822	0.00657343
GOBP:Myelin assembly	f__Erysipelotrichaceae.g__Faecalitalea	0.821822	0.00657343
GOBP:Antiviral innate immune response	f__Erysipelotrichaceae.g__Faecalitalea	0.821822	0.00657343
GOBP:Indolalkylamine metabolic process	f__Erysipelotrichaceae.g__Faecalitalea	0.821822	0.00657343
GOBP:Response to vitamin d	f__Erysipelotrichaceae.g__Faecalitalea	0.821822	0.00657343
GOBP:Embryonic cranial skeleton morphogenesis	f__Erysipelotrichaceae.g__Faecalitalea	0.821822	0.00657343
GOBP:Axonal transport of mitochondrion	f__Erysipelotrichaceae.g__Faecalitalea	0.821822	0.00657343
GOBP:Parasympathetic nervous system development	f__Erysipelotrichaceae.g__Faecalitalea	0.821822	0.00657343
GOBP:Peptide cross linking	f__Erysipelotrichaceae.g__Faecalitalea	0.821822	0.00657343
GOBP:Response to dsrna	f__Erysipelotrichaceae.g__Faecalitalea	0.821822	0.00657343
GOBP:Cellular response to purine containing compound	f__Erysipelotrichaceae.g__Faecalitalea	0.821822	0.00657343
GOBP:Muscle cell fate commitment	f__Erysipelotrichaceae.g__Faecalitalea	0.821822	0.00657343
GOBP:Face morphogenesis	f__Erysipelotrichaceae.g__Faecalitalea	0.821822	0.00657343
GOBP:Inflammasome complex assembly	f__Erysipelotrichaceae.g__Faecalitalea	0.821822	0.00657343
GOBP:Establishment of planar polarity of embryonic epithelium	f__Erysipelotrichaceae.g__Faecalitalea	0.821822	0.00657343
GOBP:Response to heat	f__Erysipelotrichaceae.g__Faecalitalea	0.821822	0.00657343
GOBP:Regulation of cell cell adhesion mediated by integrin	f__Erysipelotrichaceae.g__Faecalitalea	0.821822	0.00657343
GOBP:Pyrimidine nucleoside catabolic process	f__Erysipelotrichaceae.g__Faecalitalea	0.821822	0.00657343
GOBP:Response to follicle stimulating hormone	f__Erysipelotrichaceae.g__Faecalitalea	0.821822	0.00657343
GOBP:Positive regulation of nlrp3 inflammasome complex assembly	f__Erysipelotrichaceae.g__Faecalitalea	0.821822	0.00657343
GOBP:Interleukin 18 production	f__Erysipelotrichaceae.g__Faecalitalea	0.821822	0.00657343
GOBP:Regulation of glial cell migration	f__Erysipelotrichaceae.g__Faecalitalea	0.821822	0.00657343
GOBP:Regulation of defense response to bacterium	f__Erysipelotrichaceae.g__Faecalitalea	0.821822	0.00657343
GOBP:Regulation of nlrp3 inflammasome complex assembly	f__Erysipelotrichaceae.g__Faecalitalea	0.821822	0.00657343
GOBP:Negative regulation of macrophage activation	f__Erysipelotrichaceae.g__Faecalitalea	0.821822	0.00657343
GOBP:Acidic amino acid transport	f__Erysipelotrichaceae.g__Faecalitalea	0.821822	0.00657343
GOBP:Antigen processing and presentation of endogenous peptide antigen	f__Erysipelotrichaceae.g__Faecalitalea	0.821822	0.00657343
GOBP:Response to arsenic containing substance	f__Erysipelotrichaceae.g__Faecalitalea	0.821822	0.00657343
GOBP:Receptor internalization	f__Erysipelotrichaceae.g__Faecalitalea	0.821822	0.00657343
GOBP:Glutamate secretion	f__Erysipelotrichaceae.g__Faecalitalea	0.821822	0.00657343
GOBP:Regulation of extrinsic apoptotic signaling pathway via death domain receptors	f__Erysipelotrichaceae.g__Faecalitalea	0.821822	0.00657343
GOBP:Antigen processing and presentation of peptide antigen via mhc class i	f__Erysipelotrichaceae.g__Faecalitalea	0.821822	0.00657343
GOBP:Vestibulocochlear nerve development	f__Erysipelotrichaceae.g__Faecalitalea	0.821822	0.00657343
GOBP:Negative regulation of lipase activity	f__Erysipelotrichaceae.g__Faecalitalea	0.821822	0.00657343
GOBP:Positive regulation of triglyceride lipase activity	f__Erysipelotrichaceae.g__Faecalitalea	0.821822	0.00657343
GOBP:Regulation of receptor mediated endocytosis	f__Erysipelotrichaceae.g__Faecalitalea	0.821822	0.00657343
GOBP:Negative regulation of interleukin 2 production	f__Erysipelotrichaceae.g__Faecalitalea	0.821822	0.00657343
GOBP:Corticosteroid receptor signaling pathway	f__Erysipelotrichaceae.g__Faecalitalea	0.821822	0.00657343
GOBP:Negative regulation of t cell mediated immunity	f__Erysipelotrichaceae.g__Faecalitalea	0.821822	0.00657343
GOBP:Negative regulation of acute inflammatory response	f__Erysipelotrichaceae.g__Faecalitalea	0.821822	0.00657343
GOBP:Positive regulation of natural killer cell mediated immunity	f__Erysipelotrichaceae.g__Faecalitalea	0.821822	0.00657343
GOBP:Regulation of inflammatory response to antigenic stimulus	f__Erysipelotrichaceae.g__Faecalitalea	0.821822	0.00657343
GOBP:Nucleotide binding domain leucine rich repeat containing receptor signaling pathway	f__Erysipelotrichaceae.g__Faecalitalea	0.821822	0.00657343
GOBP:Innate immune response activating signal transduction	f__Erysipelotrichaceae.g__Faecalitalea	0.821822	0.00657343
GOBP:T cell mediated cytotoxicity	f__Erysipelotrichaceae.g__Faecalitalea	0.821822	0.00657343
GOBP:Protein localization to golgi apparatus	f__Erysipelotrichaceae.g__Faecalitalea	0.821822	0.00657343
GOBP:Receptor mediated endocytosis	f__Erysipelotrichaceae.g__Faecalitalea	0.821822	0.00657343
GOBP:Regulation of b cell differentiation	f__Erysipelotrichaceae.g__Faecalitalea	0.821822	0.00657343
GOBP:Response to vitamin	f__Erysipelotrichaceae.g__Faecalitalea	0.821822	0.00657343
GOBP:Cellular defense response	f__Erysipelotrichaceae.g__Faecalitalea	0.821822	0.00657343
GOBP:Antigen processing and presentation	f__Erysipelotrichaceae.g__Faecalitalea	0.821822	0.00657343
GOBP:Nucleotide binding oligomerization domain containing 2 signaling pathway	f__Erysipelotrichaceae.g__Faecalitalea	0.821822	0.00657343
GOBP:Interferon alpha production	f__Erysipelotrichaceae.g__Faecalitalea	0.821822	0.00657343
GOBP:Toll like receptor 7 signaling pathway	f__Erysipelotrichaceae.g__Faecalitalea	0.821822	0.00657343
GOBP:Interleukin 2 production	f__Erysipelotrichaceae.g__Faecalitalea	0.821822	0.00657343
GOBP:Phagosome maturation	f__Erysipelotrichaceae.g__Faecalitalea	0.821822	0.00657343
GOBP:Cellular response to interferon beta	f__Erysipelotrichaceae.g__Faecalitalea	0.821822	0.00657343
GOBP:Regulation of tau protein kinase activity	f__Erysipelotrichaceae.g__Faecalitalea	0.821822	0.00657343
GOBP:Plasma lipoprotein particle clearance	f__Erysipelotrichaceae.g__Faecalitalea	0.821822	0.00657343
GOBP:Antigen processing and presentation of peptide antigen	f__Erysipelotrichaceae.g__Faecalitalea	0.821822	0.00657343
GOBP:Regulation of neutrophil chemotaxis	f__Erysipelotrichaceae.g__Faecalitalea	0.821822	0.00657343
GOBP:Response to caffeine	f__Erysipelotrichaceae.g__Faecalitalea	0.821822	0.00657343
GOBP:Amino sugar catabolic process	f__Erysipelotrichaceae.g__Faecalitalea	0.821822	0.00657343
GOBP:Interleukin 12 production	f__Erysipelotrichaceae.g__Faecalitalea	0.821822	0.00657343
GOBP:Type 2 immune response	f__Erysipelotrichaceae.g__Faecalitalea	0.821822	0.00657343
GOBP:Natural killer cell mediated immunity	f__Erysipelotrichaceae.g__Faecalitalea	0.821822	0.00657343
GOBP:Regulation of nucleotide binding oligomerization domain containing signaling pathway	f__Erysipelotrichaceae.g__Faecalitalea	0.821822	0.00657343
GOBP:Antigen processing and presentation of exogenous peptide antigen	f__Erysipelotrichaceae.g__Faecalitalea	0.821822	0.00657343
GOBP:Regulation of t cell chemotaxis	f__Erysipelotrichaceae.g__Faecalitalea	0.821822	0.00657343
GOBP:Complement activation alternative pathway	f__Erysipelotrichaceae.g__Faecalitalea	0.821822	0.00657343
GOBP:Negative regulation of innate immune response	f__Erysipelotrichaceae.g__Faecalitalea	0.821822	0.00657343
GOBP:T cell mediated immunity	f__Erysipelotrichaceae.g__Faecalitalea	0.821822	0.00657343
GOBP:Negative regulation of nik nf kappab signaling	f__Erysipelotrichaceae.g__Faecalitalea	0.821822	0.00657343
GOBP:Antigen processing and presentation of exogenous antigen	f__Erysipelotrichaceae.g__Faecalitalea	0.821822	0.00657343
GOBP:Regulation of nuclease activity	f__Erysipelotrichaceae.g__Faecalitalea	0.821822	0.00657343
GOBP:Regulation of glutamate secretion	f__Erysipelotrichaceae.g__Faecalitalea	0.821822	0.00657343
GOBP:Positive regulation of protein dephosphorylation	f__Erysipelotrichaceae.g__Faecalitalea	0.821822	0.00657343
GOBP:Antigen processing and presentation of peptide or polysaccharide antigen via mhc class ii	f__Erysipelotrichaceae.g__Faecalitalea	0.821822	0.00657343
GOBP:Negative regulation of lymphocyte activation	f__Erysipelotrichaceae.g__Faecalitalea	0.821822	0.00657343
GOBP:Negative regulation of cation channel activity	f__Erysipelotrichaceae.g__Faecalitalea	0.821822	0.00657343
GOBP:Negative regulation of atp dependent activity	f__Erysipelotrichaceae.g__Faecalitalea	0.821822	0.00657343
GOBP:T cell activation via t cell receptor contact with antigen bound to mhc molecule on antigen presenting cell	f__Erysipelotrichaceae.g__Faecalitalea	0.821822	0.00657343
GOBP:Regulation of antigen processing and presentation	f__Erysipelotrichaceae.g__Faecalitalea	0.821822	0.00657343
GOBP:Negative regulation of programmed necrotic cell death	f__Erysipelotrichaceae.g__Faecalitalea	0.821822	0.00657343
GOBP:Negative regulation of t cell proliferation	f__Erysipelotrichaceae.g__Faecalitalea	0.821822	0.00657343
GOBP:Positive regulation of natural killer cell mediated cytotoxicity	f__Erysipelotrichaceae.g__Faecalitalea	0.821822	0.00657343
GOBP:Interleukin 10 production	f__Erysipelotrichaceae.g__Faecalitalea	0.821822	0.00657343
GOBP:Negative regulation of activated t cell proliferation	f__Erysipelotrichaceae.g__Faecalitalea	0.821822	0.00657343
GOBP:Acute inflammatory response to antigenic stimulus	f__Erysipelotrichaceae.g__Faecalitalea	0.821822	0.00657343
GOBP:Positive regulation of dendritic cell cytokine production	f__Erysipelotrichaceae.g__Faecalitalea	0.821822	0.00657343
GOBP:Positive regulation of interferon alpha production	f__Erysipelotrichaceae.g__Faecalitalea	0.821822	0.00657343
GOBP:Fc epsilon receptor signaling pathway	f__Erysipelotrichaceae.g__Faecalitalea	0.821822	0.00657343
GOBP:Negative regulation of antigen receptor mediated signaling pathway	f__Erysipelotrichaceae.g__Faecalitalea	0.821822	0.00657343
GOBP:Negative regulation of immune response	f__Erysipelotrichaceae.g__Faecalitalea	0.821822	0.00657343
GOBP:Fc receptor signaling pathway	f__Erysipelotrichaceae.g__Faecalitalea	0.821822	0.00657343
GOBP:Regulation of macrophage activation	f__Erysipelotrichaceae.g__Faecalitalea	0.821822	0.00657343
GOBP:Regulation of granulocyte chemotaxis	f__Erysipelotrichaceae.g__Faecalitalea	0.821822	0.00657343
GOBP:Regulation of osteoclast differentiation	f__Erysipelotrichaceae.g__Faecalitalea	0.821822	0.00657343
GOBP:Negative regulation of cd4 positive alpha beta t cell differentiation	f__Erysipelotrichaceae.g__Faecalitalea	0.821822	0.00657343
GOBP:Negative regulation of immune effector process	f__Erysipelotrichaceae.g__Faecalitalea	0.821822	0.00657343
GOBP:Negative regulation of response to biotic stimulus	f__Erysipelotrichaceae.g__Faecalitalea	0.821822	0.00657343
GOBP:Dendritic cell cytokine production	f__Erysipelotrichaceae.g__Faecalitalea	0.821822	0.00657343
GOBP:Negative regulation of lymphocyte differentiation	f__Erysipelotrichaceae.g__Faecalitalea	0.821822	0.00657343
GOBP:Toll like receptor 2 signaling pathway	f__Erysipelotrichaceae.g__Faecalitalea	0.821822	0.00657343
GOBP:Positive regulation of tumor necrosis factor superfamily cytokine production	f__Erysipelotrichaceae.g__Faecalitalea	0.821822	0.00657343
GOBP:Gastro intestinal system smooth muscle contraction	f__Erysipelotrichaceae.g__Faecalitalea	0.821822	0.00657343
GOBP:Immune response regulating cell surface receptor signaling pathway involved in phagocytosis	f__Erysipelotrichaceae.g__Faecalitalea	0.821822	0.00657343
GOBP:Phosphatidylinositol 3 phosphate biosynthetic process	f__Erysipelotrichaceae.g__Faecalitalea	0.821822	0.00657343
GOBP:Regulation of natural killer cell mediated immunity	f__Erysipelotrichaceae.g__Faecalitalea	0.821822	0.00657343
GOBP:Antigen processing and presentation of exogenous peptide antigen via mhc class ii	f__Erysipelotrichaceae.g__Faecalitalea	0.821822	0.00657343
GOBP:Negative regulation of leukocyte proliferation	f__Erysipelotrichaceae.g__Faecalitalea	0.821822	0.00657343
GOBP:Positive regulation of neuron death	f__Erysipelotrichaceae.g__Faecalitalea	0.821822	0.00657343
GOBP:Negative regulation of viral process	f__Erysipelotrichaceae.g__Faecalitalea	0.821822	0.00657343
GOBP:Positive regulation of interleukin 10 production	f__Erysipelotrichaceae.g__Faecalitalea	0.821822	0.00657343
GOBP:Regulation of cell adhesion mediated by integrin	f__Erysipelotrichaceae.g__Faecalitalea	0.821822	0.00657343
GOBP:Positive regulation of macrophage migration	f__Erysipelotrichaceae.g__Faecalitalea	0.821822	0.00657343
GOBP:Positive regulation of myelination	f__Erysipelotrichaceae.g__Faecalitalea	0.821822	0.00657343
GOBP:Immune response inhibiting signal transduction	f__Erysipelotrichaceae.g__Faecalitalea	0.821822	0.00657343
GOBP:Negative regulation of defense response	f__Erysipelotrichaceae.g__Faecalitalea	0.821822	0.00657343
GOBP:Peptide antigen assembly with mhc class ii protein complex	f__Erysipelotrichaceae.g__Faecalitalea	0.821822	0.00657343
GOBP:Negative regulation of production of molecular mediator of immune response	f__Erysipelotrichaceae.g__Faecalitalea	0.821822	0.00657343
GOBP:Fatty acid beta oxidation using acyl coa dehydrogenase	f__Erysipelotrichaceae.g__Faecalitalea	-0.821822	0.00657343
GOBP:Membrane disruption in another organism	f__Erysipelotrichaceae.g__Faecalitalea	-0.821822	0.00657343
GOBP:Otic vesicle morphogenesis	f__Erysipelotrichaceae.g__Faecalitalea	-0.821822	0.00657343
GOBP:Aldehyde biosynthetic process	f__Erysipelotrichaceae.g__Faecalitalea	-0.821822	0.00657343
GOBP:Aspartate family amino acid catabolic process	f__Erysipelotrichaceae.g__Faecalitalea	-0.821822	0.00657343
GOBP:Negative regulation of fatty acid oxidation	f__Erysipelotrichaceae.g__Faecalitalea	-0.821822	0.00657343
GOBP:Fatty acid beta oxidation	f__Erysipelotrichaceae.g__Faecalitalea	-0.821822	0.00657343
GOBP:Sperm capacitation	f__Erysipelotrichaceae.g__Faecalitalea	-0.821822	0.00657343
GOBP:Fatty acid catabolic process	f__Erysipelotrichaceae.g__Faecalitalea	-0.821822	0.00657343
GOBP:Amino acid betaine metabolic process	f__Erysipelotrichaceae.g__Faecalitalea	-0.821822	0.00657343
GOBP:Monocarboxylic acid catabolic process	f__Erysipelotrichaceae.g__Faecalitalea	-0.821822	0.00657343
GOBP:Positive regulation of peptidyl lysine acetylation	f__Erysipelotrichaceae.g__Faecalitalea	-0.821822	0.00657343
GOBP:Cellular monovalent inorganic anion homeostasis	f__Erysipelotrichaceae.g__Faecalitalea	-0.821822	0.00657343
GOBP:Organic acid catabolic process	f__Erysipelotrichaceae.g__Faecalitalea	-0.821822	0.00657343
GOBP:Antibacterial humoral response	f__Erysipelotrichaceae.g__Faecalitalea	-0.821822	0.00657343
GOBP:Uronic acid metabolic process	f__Erysipelotrichaceae.g__Faecalitalea	-0.821822	0.00657343
GOBP:Pancreas development	f__Erysipelotrichaceae.g__Faecalitalea	-0.821822	0.00657343
GOBP:Photoreceptor cell differentiation	f__Erysipelotrichaceae.g__Faecalitalea	-0.821822	0.00657343
GOBP:Fucosylation	f__Erysipelotrichaceae.g__Faecalitalea	-0.821822	0.00657343
GOBP:Endocrine pancreas development	f__Erysipelotrichaceae.g__Faecalitalea	-0.821822	0.00657343
GOBP:Type b pancreatic cell differentiation	f__Erysipelotrichaceae.g__Faecalitalea	-0.821822	0.00657343
GOBP:Small molecule catabolic process	f__Erysipelotrichaceae.g__Faecalitalea	-0.821822	0.00657343
GOBP:Atrial cardiac muscle cell membrane repolarization	f__Erysipelotrichaceae.g__Faecalitalea	-0.821822	0.00657343
GOBP:Isoprenoid catabolic process	f__Erysipelotrichaceae.g__Faecalitalea	-0.821822	0.00657343
GOBP:Eye photoreceptor cell differentiation	f__Erysipelotrichaceae.g__Faecalitalea	-0.821822	0.00657343
GOBP:Arachidonic acid metabolic process	f__Erysipelotrichaceae.g__Faecalitalea	-0.821822	0.00657343
GOBP:Cellular aldehyde metabolic process	f__Erysipelotrichaceae.g__Faecalitalea	-0.821822	0.00657343
GOBP:Enteroendocrine cell differentiation	f__Erysipelotrichaceae.g__Faecalitalea	-0.821822	0.00657343
GOBP:Response to dietary excess	f__Erysipelotrichaceae.g__Faecalitalea	-0.821822	0.00657343
GOBP:Cellular response to xenobiotic stimulus	f__Erysipelotrichaceae.g__Faecalitalea	-0.821822	0.00657343
GOBP:Cellular lipid catabolic process	f__Erysipelotrichaceae.g__Faecalitalea	-0.821822	0.00657343
GOBP:Sertoli cell differentiation	f__Erysipelotrichaceae.g__Faecalitalea	-0.821822	0.00657343
GOBP:Primary alcohol metabolic process	f__Erysipelotrichaceae.g__Faecalitalea	-0.821822	0.00657343
GOBP:Neurotransmitter receptor transport	f__Erysipelotrichaceae.g__Faecalitalea	-0.821822	0.00657343
GOBP:Quinone metabolic process	f__Erysipelotrichaceae.g__Faecalitalea	-0.821822	0.00657343
GOBP:Response to iron ion	f__Erysipelotrichaceae.g__Faecalitalea	-0.821822	0.00657343
GOBP:Fucose metabolic process	f__Erysipelotrichaceae.g__Faecalitalea	-0.821822	0.00657343
GOBP:Regulation of hexokinase activity	f__Erysipelotrichaceae.g__Faecalitalea	-0.821822	0.00657343
GOBP:Establishment of epithelial cell polarity	f__Erysipelotrichaceae.g__Faecalitalea	-0.821822	0.00657343
GOBP:Pyrimidine nucleotide metabolic process	f__Erysipelotrichaceae.g__Faecalitalea	-0.821822	0.00657343
GOBP:Xenobiotic metabolic process	f__Erysipelotrichaceae.g__Faecalitalea	-0.821822	0.00657343
GOBP:Regulation of peptidyl lysine acetylation	f__Erysipelotrichaceae.g__Faecalitalea	-0.821822	0.00657343
GOBP:Peroxisome organization	f__Erysipelotrichaceae.g__Faecalitalea	-0.821822	0.00657343
GOBP:Intracellular transport of virus	g__Bifidobacterium.s__Bifidobacterium_longum	-0.818165	0.00703117
GOBP:Primary alcohol biosynthetic process	g__Bifidobacterium.s__Bifidobacterium_longum	0.818165	0.00703117
KEGG:Type i diabetes mellitus	f__Erysipelotrichaceae.g__Faecalitalea	0.782217	0.0127322
KEGG:Viral myocarditis	f__Erysipelotrichaceae.g__Faecalitalea	0.782217	0.0127322
KEGG:Autoimmune thyroid disease	f__Erysipelotrichaceae.g__Faecalitalea	0.782217	0.0127322
KEGG:Allograft rejection	f__Erysipelotrichaceae.g__Faecalitalea	0.782217	0.0127322
KEGG:Graft versus host disease	f__Erysipelotrichaceae.g__Faecalitalea	0.782217	0.0127322
KEGG:Antigen processing and presentation	f__Erysipelotrichaceae.g__Faecalitalea	0.782217	0.0127322
KEGG:Cell adhesion molecules cams	f__Erysipelotrichaceae.g__Faecalitalea	0.782217	0.0127322
GOMF:Lipase inhibitor activity	f__Erysipelotrichaceae.g__Faecalitalea	0.782217	0.0127322
GOMF:Mannose binding	f__Erysipelotrichaceae.g__Faecalitalea	0.782217	0.0127322
GOMF:Metalloendopeptidase inhibitor activity	f__Erysipelotrichaceae.g__Faecalitalea	0.782217	0.0127322
GOMF:G protein alpha subunit binding	f__Erysipelotrichaceae.g__Faecalitalea	0.782217	0.0127322
GOMF:Muscle alpha actinin binding	f__Erysipelotrichaceae.g__Faecalitalea	0.782217	0.0127322
GOMF:Alpha tubulin binding	f__Erysipelotrichaceae.g__Faecalitalea	0.782217	0.0127322
GOMF:Bioactive lipid receptor activity	f__Erysipelotrichaceae.g__Faecalitalea	0.782217	0.0127322
GOMF:Phospholipase activator activity	f__Erysipelotrichaceae.g__Faecalitalea	0.782217	0.0127322
GOMF:Endopeptidase activator activity	f__Erysipelotrichaceae.g__Faecalitalea	0.782217	0.0127322
GOMF:Lipase activator activity	f__Erysipelotrichaceae.g__Faecalitalea	0.782217	0.0127322
GOMF:Gdp binding	f__Erysipelotrichaceae.g__Faecalitalea	0.782217	0.0127322
GOMF:Serine type exopeptidase activity	f__Erysipelotrichaceae.g__Faecalitalea	0.782217	0.0127322
GOMF:Peptidase activator activity	f__Erysipelotrichaceae.g__Faecalitalea	0.782217	0.0127322
GOMF:Proteoglycan binding	f__Erysipelotrichaceae.g__Faecalitalea	0.782217	0.0127322
GOMF:Secondary active monocarboxylate transmembrane transporter activity	f__Erysipelotrichaceae.g__Faecalitalea	0.782217	0.0127322
GOMF:Fibronectin binding	f__Erysipelotrichaceae.g__Faecalitalea	0.782217	0.0127322
GOMF:Peptide antigen binding	f__Erysipelotrichaceae.g__Faecalitalea	0.782217	0.0127322
GOMF:Inositol 1 4 5 trisphosphate binding	f__Erysipelotrichaceae.g__Faecalitalea	0.782217	0.0127322
GOMF:Coreceptor activity	f__Erysipelotrichaceae.g__Faecalitalea	0.782217	0.0127322
GOMF:Cytokine binding	f__Erysipelotrichaceae.g__Faecalitalea	0.782217	0.0127322
GOMF:Deaminase activity	f__Erysipelotrichaceae.g__Faecalitalea	0.782217	0.0127322
GOBP:Positive regulation of extrinsic apoptotic signaling pathway via death domain receptors	f__Erysipelotrichaceae.g__Faecalitalea	0.782217	0.0127322
GOBP:Morphogenesis of an endothelium	f__Erysipelotrichaceae.g__Faecalitalea	0.782217	0.0127322
GOBP:Negative regulation of extracellular matrix organization	f__Erysipelotrichaceae.g__Faecalitalea	0.782217	0.0127322
GOBP:Substrate dependent cell migration	f__Erysipelotrichaceae.g__Faecalitalea	0.782217	0.0127322
GOBP:Positive regulation of phospholipid metabolic process	f__Erysipelotrichaceae.g__Faecalitalea	0.782217	0.0127322
GOBP:Regulation of amyloid fibril formation	f__Erysipelotrichaceae.g__Faecalitalea	0.782217	0.0127322
GOBP:Positive regulation of epithelial cell apoptotic process	f__Erysipelotrichaceae.g__Faecalitalea	0.782217	0.0127322
GOBP:Positive regulation of release of sequestered calcium ion into cytosol	f__Erysipelotrichaceae.g__Faecalitalea	0.782217	0.0127322
GOBP:Negative regulation of nitric oxide metabolic process	f__Erysipelotrichaceae.g__Faecalitalea	0.782217	0.0127322
GOBP:Positive regulation of monocyte chemotaxis	f__Erysipelotrichaceae.g__Faecalitalea	0.782217	0.0127322
GOBP:Regulation of monocyte chemotaxis	f__Erysipelotrichaceae.g__Faecalitalea	0.782217	0.0127322
GOBP:Negative regulation of monooxygenase activity	f__Erysipelotrichaceae.g__Faecalitalea	0.782217	0.0127322
GOBP:Negative regulation of autophagosome assembly	f__Erysipelotrichaceae.g__Faecalitalea	0.782217	0.0127322
GOBP:Negative regulation of jun kinase activity	f__Erysipelotrichaceae.g__Faecalitalea	0.782217	0.0127322
GOBP:Positive regulation of type 2 immune response	f__Erysipelotrichaceae.g__Faecalitalea	0.782217	0.0127322
GOBP:Cell cell adhesion mediated by integrin	f__Erysipelotrichaceae.g__Faecalitalea	0.782217	0.0127322
GOBP:Response to dexamethasone	f__Erysipelotrichaceae.g__Faecalitalea	0.782217	0.0127322
GOBP:Negative regulation of oxidoreductase activity	f__Erysipelotrichaceae.g__Faecalitalea	0.782217	0.0127322
GOBP:Aromatic amino acid family catabolic process	f__Erysipelotrichaceae.g__Faecalitalea	0.782217	0.0127322
GOBP:Vacuolar acidification	f__Erysipelotrichaceae.g__Faecalitalea	0.782217	0.0127322
GOBP:Positive regulation of dna damage response signal transduction by p53 class mediator	f__Erysipelotrichaceae.g__Faecalitalea	0.782217	0.0127322
GOBP:Cranial skeletal system development	f__Erysipelotrichaceae.g__Faecalitalea	0.782217	0.0127322
GOBP:Positive regulation of filopodium assembly	f__Erysipelotrichaceae.g__Faecalitalea	0.782217	0.0127322
GOBP:Negative regulation of neuroinflammatory response	f__Erysipelotrichaceae.g__Faecalitalea	0.782217	0.0127322
GOBP:Intracellular ph reduction	f__Erysipelotrichaceae.g__Faecalitalea	0.782217	0.0127322
GOBP:Post embryonic animal organ morphogenesis	f__Erysipelotrichaceae.g__Faecalitalea	0.782217	0.0127322
GOBP:Monocyte activation	f__Erysipelotrichaceae.g__Faecalitalea	0.782217	0.0127322
GOBP:Positive regulation of tolerance induction	f__Erysipelotrichaceae.g__Faecalitalea	0.782217	0.0127322
GOBP:Response to interferon alpha	f__Erysipelotrichaceae.g__Faecalitalea	0.782217	0.0127322
GOBP:Positive regulation of receptor mediated endocytosis	f__Erysipelotrichaceae.g__Faecalitalea	0.782217	0.0127322
GOBP:Regulation of tolerance induction	f__Erysipelotrichaceae.g__Faecalitalea	0.782217	0.0127322
GOBP:Regulation of release of sequestered calcium ion into cytosol	f__Erysipelotrichaceae.g__Faecalitalea	0.782217	0.0127322
GOBP:Negative regulation of protein maturation	f__Erysipelotrichaceae.g__Faecalitalea	0.782217	0.0127322
GOBP:Cellular response to dsrna	f__Erysipelotrichaceae.g__Faecalitalea	0.782217	0.0127322
GOBP:Positive regulation of extrinsic apoptotic signaling pathway in absence of ligand	f__Erysipelotrichaceae.g__Faecalitalea	0.782217	0.0127322
GOBP:Ovulation cycle	f__Erysipelotrichaceae.g__Faecalitalea	0.782217	0.0127322
GOBP:Coronary vasculature morphogenesis	f__Erysipelotrichaceae.g__Faecalitalea	0.782217	0.0127322
GOBP:Homeostasis of number of cells within a tissue	f__Erysipelotrichaceae.g__Faecalitalea	0.782217	0.0127322
GOBP:Response to interleukin 4	f__Erysipelotrichaceae.g__Faecalitalea	0.782217	0.0127322
GOBP:Regulation of cytoplasmic translation	f__Erysipelotrichaceae.g__Faecalitalea	0.782217	0.0127322
GOBP:Positive regulation of macrophage cytokine production	f__Erysipelotrichaceae.g__Faecalitalea	0.782217	0.0127322
GOBP:Negative regulation of calcium ion transmembrane transport	f__Erysipelotrichaceae.g__Faecalitalea	0.782217	0.0127322
GOBP:Negative regulation of calcium ion transmembrane transporter activity	f__Erysipelotrichaceae.g__Faecalitalea	0.782217	0.0127322
GOBP:Macrophage cytokine production	f__Erysipelotrichaceae.g__Faecalitalea	0.782217	0.0127322
GOBP:Regulation of cardiac muscle contraction by regulation of the release of sequestered calcium ion	f__Erysipelotrichaceae.g__Faecalitalea	0.782217	0.0127322
GOBP:Cellular response to caffeine	f__Erysipelotrichaceae.g__Faecalitalea	0.782217	0.0127322
GOBP:Negative regulation of t cell receptor signaling pathway	f__Erysipelotrichaceae.g__Faecalitalea	0.782217	0.0127322
GOBP:Toll like receptor 3 signaling pathway	f__Erysipelotrichaceae.g__Faecalitalea	0.782217	0.0127322
GOBP:Negative regulation of intracellular estrogen receptor signaling pathway	f__Erysipelotrichaceae.g__Faecalitalea	0.782217	0.0127322
GOBP:Positive regulation of interleukin 12 production	f__Erysipelotrichaceae.g__Faecalitalea	0.782217	0.0127322
GOBP:Positive regulation of cellular extravasation	f__Erysipelotrichaceae.g__Faecalitalea	0.782217	0.0127322
GOBP:Cell adhesion mediated by integrin	f__Erysipelotrichaceae.g__Faecalitalea	0.782217	0.0127322
GOBP:Neutrophil homeostasis	f__Erysipelotrichaceae.g__Faecalitalea	0.782217	0.0127322
GOBP:Cellular response to amyloid beta	f__Erysipelotrichaceae.g__Faecalitalea	0.782217	0.0127322
GOBP:Lymphocyte costimulation	f__Erysipelotrichaceae.g__Faecalitalea	0.782217	0.0127322
GOBP:Sodium dependent phosphate transport	f__Erysipelotrichaceae.g__Faecalitalea	0.782217	0.0127322
GOBP:Regulation of bone mineralization	f__Erysipelotrichaceae.g__Faecalitalea	0.782217	0.0127322
GOBP:Tolerance induction	f__Erysipelotrichaceae.g__Faecalitalea	0.782217	0.0127322
GOBP:Positive regulation of phosphoprotein phosphatase activity	f__Erysipelotrichaceae.g__Faecalitalea	0.782217	0.0127322
GOBP:Positive regulation of myeloid leukocyte cytokine production involved in immune response	f__Erysipelotrichaceae.g__Faecalitalea	0.782217	0.0127322
GOBP:Negative regulation of tyrosine phosphorylation of stat protein	f__Erysipelotrichaceae.g__Faecalitalea	0.782217	0.0127322
GOBP:Regulation of cardiac epithelial to mesenchymal transition	f__Erysipelotrichaceae.g__Faecalitalea	0.782217	0.0127322
GOBP:Positive regulation of endocytosis	f__Erysipelotrichaceae.g__Faecalitalea	0.782217	0.0127322
GOBP:Negative regulation of t cell mediated cytotoxicity	f__Erysipelotrichaceae.g__Faecalitalea	0.782217	0.0127322
GOBP:Cell junction disassembly	f__Erysipelotrichaceae.g__Faecalitalea	0.782217	0.0127322
GOBP:Cellular response to exogenous dsrna	f__Erysipelotrichaceae.g__Faecalitalea	0.782217	0.0127322
GOBP:Regulation of fibroblast apoptotic process	f__Erysipelotrichaceae.g__Faecalitalea	0.782217	0.0127322
GOBP:Positive regulation of calcium ion transmembrane transport	f__Erysipelotrichaceae.g__Faecalitalea	0.782217	0.0127322
GOBP:T cell chemotaxis	f__Erysipelotrichaceae.g__Faecalitalea	0.782217	0.0127322
GOBP:Release of sequestered calcium ion into cytosol by endoplasmic reticulum	f__Erysipelotrichaceae.g__Faecalitalea	0.782217	0.0127322
GOBP:Regulation of neutrophil migration	f__Erysipelotrichaceae.g__Faecalitalea	0.782217	0.0127322
GOBP:Inflammatory cell apoptotic process	f__Erysipelotrichaceae.g__Faecalitalea	0.782217	0.0127322
GOBP:Sarcoplasmic reticulum calcium ion transport	f__Erysipelotrichaceae.g__Faecalitalea	0.782217	0.0127322
GOBP:Regulation of microglial cell activation	f__Erysipelotrichaceae.g__Faecalitalea	0.782217	0.0127322
GOBP:Dendritic cell differentiation	f__Erysipelotrichaceae.g__Faecalitalea	0.782217	0.0127322
GOBP:Chaperone mediated autophagy	f__Erysipelotrichaceae.g__Faecalitalea	0.782217	0.0127322
GOBP:Myeloid leukocyte cytokine production	f__Erysipelotrichaceae.g__Faecalitalea	0.782217	0.0127322
GOBP:Regulation of calcium ion import across plasma membrane	f__Erysipelotrichaceae.g__Faecalitalea	0.782217	0.0127322
GOBP:Regulation of t helper 1 type immune response	f__Erysipelotrichaceae.g__Faecalitalea	0.782217	0.0127322
GOBP:Cytokine production involved in immune response	f__Erysipelotrichaceae.g__Faecalitalea	0.782217	0.0127322
GOBP:Negative regulation of viral genome replication	f__Erysipelotrichaceae.g__Faecalitalea	0.782217	0.0127322
GOBP:Positive regulation of cell migration involved in sprouting angiogenesis	f__Erysipelotrichaceae.g__Faecalitalea	0.782217	0.0127322
GOBP:Positive regulation of cellular senescence	f__Erysipelotrichaceae.g__Faecalitalea	0.782217	0.0127322
GOBP:Gamma delta t cell activation	f__Erysipelotrichaceae.g__Faecalitalea	0.782217	0.0127322
GOBP:Negative regulation of osteoclast differentiation	f__Erysipelotrichaceae.g__Faecalitalea	0.782217	0.0127322
GOBP:Positive regulation of platelet activation	f__Erysipelotrichaceae.g__Faecalitalea	0.782217	0.0127322
GOBP:Negative regulation of cell activation	f__Erysipelotrichaceae.g__Faecalitalea	0.782217	0.0127322
GOBP:Negative regulation of immune system process	f__Erysipelotrichaceae.g__Faecalitalea	0.782217	0.0127322
GOBP:Dendritic cell chemotaxis	f__Erysipelotrichaceae.g__Faecalitalea	0.782217	0.0127322
GOBP:Positive regulation of blood vessel endothelial cell migration	f__Erysipelotrichaceae.g__Faecalitalea	0.782217	0.0127322
GOBP:Maintenance of location in cell	f__Erysipelotrichaceae.g__Faecalitalea	0.782217	0.0127322
GOBP:Regulation of biomineralization	f__Erysipelotrichaceae.g__Faecalitalea	0.782217	0.0127322
GOBP:Secretory granule localization	f__Erysipelotrichaceae.g__Faecalitalea	0.782217	0.0127322
GOBP:Regulation of phospholipase activity	f__Erysipelotrichaceae.g__Faecalitalea	0.782217	0.0127322
GOBP:Positive regulation of leukocyte apoptotic process	f__Erysipelotrichaceae.g__Faecalitalea	0.782217	0.0127322
GOBP:Chronic inflammatory response	f__Erysipelotrichaceae.g__Faecalitalea	0.782217	0.0127322
GOBP:Viral protein processing	f__Erysipelotrichaceae.g__Faecalitalea	0.782217	0.0127322
GOBP:Regulation of vacuole organization	f__Erysipelotrichaceae.g__Faecalitalea	0.782217	0.0127322
GOBP:Positive regulation of t cell migration	f__Erysipelotrichaceae.g__Faecalitalea	0.782217	0.0127322
GOBP:Positive regulation of interleukin 2 production	f__Erysipelotrichaceae.g__Faecalitalea	0.782217	0.0127322
GOBP:Leukocyte migration involved in inflammatory response	f__Erysipelotrichaceae.g__Faecalitalea	0.782217	0.0127322
GOBP:Positive regulation of calcium mediated signaling	f__Erysipelotrichaceae.g__Faecalitalea	0.782217	0.0127322
GOBP:Response to amyloid beta	f__Erysipelotrichaceae.g__Faecalitalea	0.782217	0.0127322
GOBP:Bone mineralization	f__Erysipelotrichaceae.g__Faecalitalea	0.782217	0.0127322
GOBP:Sequestering of calcium ion	f__Erysipelotrichaceae.g__Faecalitalea	0.782217	0.0127322
GOMF:Oxidoreductase activity acting on the ch ch group of donors	f__Erysipelotrichaceae.g__Faecalitalea	-0.782217	0.0127322
GOMF:Map kinase kinase activity	f__Erysipelotrichaceae.g__Faecalitalea	-0.782217	0.0127322
GOBP:Innate immune response in mucosa	f__Erysipelotrichaceae.g__Faecalitalea	-0.782217	0.0127322
GOBP:Neurotransmitter receptor transport to plasma membrane	f__Erysipelotrichaceae.g__Faecalitalea	-0.782217	0.0127322
GOBP:Ubiquinone metabolic process	f__Erysipelotrichaceae.g__Faecalitalea	-0.782217	0.0127322
GOBP:Androgen biosynthetic process	f__Erysipelotrichaceae.g__Faecalitalea	-0.782217	0.0127322
GOBP:Xenobiotic catabolic process	f__Erysipelotrichaceae.g__Faecalitalea	-0.782217	0.0127322
GOBP:Carnitine metabolic process	f__Erysipelotrichaceae.g__Faecalitalea	-0.782217	0.0127322
GOBP:Mitochondrial cytochrome c oxidase assembly	f__Erysipelotrichaceae.g__Faecalitalea	-0.782217	0.0127322
GOBP:Vitamin catabolic process	f__Erysipelotrichaceae.g__Faecalitalea	-0.782217	0.0127322
GOBP:Respiratory chain complex iv assembly	f__Erysipelotrichaceae.g__Faecalitalea	-0.782217	0.0127322
GOBP:Fat soluble vitamin catabolic process	f__Erysipelotrichaceae.g__Faecalitalea	-0.782217	0.0127322
GOBP:Cellular component disassembly involved in execution phase of apoptosis	f__Erysipelotrichaceae.g__Faecalitalea	-0.782217	0.0127322
GOBP:Icosanoid catabolic process	f__Erysipelotrichaceae.g__Faecalitalea	-0.782217	0.0127322
GOBP:Cytochrome complex assembly	f__Erysipelotrichaceae.g__Faecalitalea	-0.782217	0.0127322
GOBP:Cdp diacylglycerol metabolic process	f__Erysipelotrichaceae.g__Faecalitalea	-0.782217	0.0127322
GOBP:Protein autoprocessing	f__Erysipelotrichaceae.g__Faecalitalea	-0.782217	0.0127322
GOBP:Fatty acid derivative catabolic process	f__Erysipelotrichaceae.g__Faecalitalea	-0.782217	0.0127322
KEGG:Ascorbate and aldarate metabolism	f__Erysipelotrichaceae.g__Faecalitalea	-0.772315	0.0147213
KEGG:Drug metabolism cytochrome p450	f__Erysipelotrichaceae.g__Faecalitalea	-0.772315	0.0147213
GOMF:Enoyl coa hydratase activity	f__Erysipelotrichaceae.g__Faecalitalea	-0.772315	0.0147213
GOMF:I smad binding	f__Erysipelotrichaceae.g__Faecalitalea	-0.772315	0.0147213
GOMF:Myosin ii binding	f__Erysipelotrichaceae.g__Faecalitalea	-0.772315	0.0147213
GOMF:Retinoic acid binding	f__Erysipelotrichaceae.g__Faecalitalea	-0.772315	0.0147213
GOBP:Monovalent inorganic anion homeostasis	f__Erysipelotrichaceae.g__Faecalitalea	-0.772315	0.0147213
GOBP:Calcium ion regulated exocytosis	f__Erysipelotrichaceae.g__Faecalitalea	-0.772315	0.0147213
GOBP:Acrosome reaction	f__Erysipelotrichaceae.g__Faecalitalea	-0.772315	0.0147213
GOBP:Positive regulation of calcium ion dependent exocytosis	f__Erysipelotrichaceae.g__Faecalitalea	-0.772315	0.0147213
GOBP:Flavonoid metabolic process	f__Erysipelotrichaceae.g__Faecalitalea	-0.772315	0.0147213
GOBP:Acetyl coa biosynthetic process	f__Erysipelotrichaceae.g__Faecalitalea	-0.772315	0.0147213
GOBP:Steroid hormone biosynthetic process	f__Erysipelotrichaceae.g__Faecalitalea	-0.772315	0.0147213
GOBP:Acetyl coa metabolic process	f__Erysipelotrichaceae.g__Faecalitalea	-0.772315	0.0147213
GOMF:Rna stem loop binding	f__Erysipelotrichaceae.g__Faecalitalea	0.772315	0.0147213
GOBP:Cardiac muscle cell fate commitment	f__Erysipelotrichaceae.g__Faecalitalea	0.772315	0.0147213
GOBP:Positive regulation of protein polyubiquitination	f__Erysipelotrichaceae.g__Faecalitalea	0.772315	0.0147213
GOBP:Cellular response to gamma radiation	f__Erysipelotrichaceae.g__Faecalitalea	0.772315	0.0147213
GOBP:Histone mrna catabolic process	f__Erysipelotrichaceae.g__Faecalitalea	0.772315	0.0147213
GOBP:Response to peptidoglycan	f__Erysipelotrichaceae.g__Faecalitalea	0.772315	0.0147213
GOBP:Negative regulation of smooth muscle cell migration	f__Erysipelotrichaceae.g__Faecalitalea	0.772315	0.0147213
GOBP:Positive regulation of nervous system process	f__Erysipelotrichaceae.g__Faecalitalea	0.772315	0.0147213
GOBP:Mineralocorticoid biosynthetic process	g__Bifidobacterium.s__Bifidobacterium_longum	0.765942	0.0161057
GOMF:Glutathione peroxidase activity	f__Erysipelotrichaceae.g__Faecalitalea	0.762414	0.0169081
GOMF:Chemoattractant activity	f__Erysipelotrichaceae.g__Faecalitalea	0.762414	0.0169081
GOMF:Wide pore channel activity	f__Erysipelotrichaceae.g__Faecalitalea	0.762414	0.0169081
GOMF:Oxidoreductase activity acting on the ch ch group of donors with a flavin as acceptor	f__Erysipelotrichaceae.g__Faecalitalea	-0.762414	0.0169081
GOBP:Response to interleukin 18	f__Erysipelotrichaceae.g__Faecalitalea	0.762414	0.0169081
GOBP:Regulation of t helper 1 cell differentiation	f__Erysipelotrichaceae.g__Faecalitalea	0.762414	0.0169081
GOBP:Negative regulation of amyloid fibril formation	f__Erysipelotrichaceae.g__Faecalitalea	0.762414	0.0169081
GOBP:Cytolysis	f__Erysipelotrichaceae.g__Faecalitalea	0.762414	0.0169081
GOBP:Positive regulation of extrinsic apoptotic signaling pathway	f__Erysipelotrichaceae.g__Faecalitalea	0.762414	0.0169081
GOBP:Pyridine containing compound biosynthetic process	f__Erysipelotrichaceae.g__Faecalitalea	0.762414	0.0169081
GOBP:Regulation of myoblast fusion	f__Erysipelotrichaceae.g__Faecalitalea	0.762414	0.0169081
GOBP:T helper 1 cell differentiation	f__Erysipelotrichaceae.g__Faecalitalea	0.762414	0.0169081
GOBP:Regulation of syncytium formation by plasma membrane fusion	f__Erysipelotrichaceae.g__Faecalitalea	0.762414	0.0169081
GOBP:Positive regulation of cytosolic calcium ion concentration involved in phospholipase c activating g protein coupled signaling pathway	f__Erysipelotrichaceae.g__Faecalitalea	0.762414	0.0169081
GOBP:Negative regulation of leukocyte chemotaxis	f__Erysipelotrichaceae.g__Faecalitalea	0.762414	0.0169081
GOBP:Fat soluble vitamin biosynthetic process	f__Erysipelotrichaceae.g__Faecalitalea	0.762414	0.0169081
GOBP:T cell tolerance induction	f__Erysipelotrichaceae.g__Faecalitalea	0.762414	0.0169081
GOBP:Monocyte chemotaxis	f__Erysipelotrichaceae.g__Faecalitalea	0.762414	0.0169081
GOBP:Positive regulation of syncytium formation by plasma membrane fusion	f__Erysipelotrichaceae.g__Faecalitalea	0.762414	0.0169081
GOBP:Immunological synapse formation	f__Erysipelotrichaceae.g__Faecalitalea	0.762414	0.0169081
GOBP:Positive regulation of calcium ion transport	f__Erysipelotrichaceae.g__Faecalitalea	0.762414	0.0169081
GOBP:Positive regulation of protein binding	f__Erysipelotrichaceae.g__Faecalitalea	0.762414	0.0169081
GOBP:Regulation of gene expression by genomic imprinting	f__Erysipelotrichaceae.g__Faecalitalea	-0.762414	0.0169081
KEGG:Valine leucine and isoleucine degradation	f__Erysipelotrichaceae.g__Faecalitalea	-0.752512	0.0193012
KEGG:Retinol metabolism	f__Erysipelotrichaceae.g__Faecalitalea	-0.752512	0.0193012
GOMF:Flavin adenine dinucleotide binding	f__Erysipelotrichaceae.g__Faecalitalea	-0.752512	0.0193012
GOMF:Phosphatase inhibitor activity	f__Erysipelotrichaceae.g__Faecalitalea	-0.752512	0.0193012
GOMF:Acylglycerol o acyltransferase activity	f__Erysipelotrichaceae.g__Faecalitalea	-0.752512	0.0193012
GOMF:Solute anion antiporter activity	f__Erysipelotrichaceae.g__Faecalitalea	-0.752512	0.0193012
GOBP:Spontaneous synaptic transmission	f__Erysipelotrichaceae.g__Faecalitalea	-0.752512	0.0193012
GOBP:Retina morphogenesis in camera type eye	f__Erysipelotrichaceae.g__Faecalitalea	-0.752512	0.0193012
GOBP:Regulation of acrosome reaction	f__Erysipelotrichaceae.g__Faecalitalea	-0.752512	0.0193012
GOBP:Regulation of fatty acid beta oxidation	f__Erysipelotrichaceae.g__Faecalitalea	-0.752512	0.0193012
GOBP:Cannabinoid signaling pathway	f__Erysipelotrichaceae.g__Faecalitalea	-0.752512	0.0193012
GOBP:Positive regulation of protein acetylation	f__Erysipelotrichaceae.g__Faecalitalea	-0.752512	0.0193012
GOBP:Camera type eye photoreceptor cell differentiation	f__Erysipelotrichaceae.g__Faecalitalea	-0.752512	0.0193012
GOBP:Regulation of icosanoid secretion	f__Erysipelotrichaceae.g__Faecalitalea	-0.752512	0.0193012
GOBP:Diacylglycerol metabolic process	f__Erysipelotrichaceae.g__Faecalitalea	-0.752512	0.0193012
GOBP:Epithelial structure maintenance	f__Erysipelotrichaceae.g__Faecalitalea	-0.752512	0.0193012
GOBP:Caveolin mediated endocytosis	f__Erysipelotrichaceae.g__Faecalitalea	-0.752512	0.0193012
GOBP:Glial cell fate commitment	f__Erysipelotrichaceae.g__Faecalitalea	-0.752512	0.0193012
GOBP:Atrioventricular canal development	f__Erysipelotrichaceae.g__Faecalitalea	-0.752512	0.0193012
GOBP:Alditol metabolic process	f__Erysipelotrichaceae.g__Faecalitalea	-0.752512	0.0193012
GOBP:Progesterone metabolic process	f__Erysipelotrichaceae.g__Faecalitalea	-0.752512	0.0193012
GOBP:Ammonium ion metabolic process	f__Erysipelotrichaceae.g__Faecalitalea	-0.752512	0.0193012
GOBP:Nodal signaling pathway	f__Erysipelotrichaceae.g__Faecalitalea	-0.752512	0.0193012
GOMF:Monocarboxylate sodium symporter activity	f__Erysipelotrichaceae.g__Faecalitalea	0.752512	0.0193012
GOMF:Lamin binding	f__Erysipelotrichaceae.g__Faecalitalea	0.752512	0.0193012
GOMF:Heparan sulfate proteoglycan binding	f__Erysipelotrichaceae.g__Faecalitalea	0.752512	0.0193012
GOBP:Cardiac cell fate commitment	f__Erysipelotrichaceae.g__Faecalitalea	0.752512	0.0193012
GOBP:Regulation of cellular amine metabolic process	f__Erysipelotrichaceae.g__Faecalitalea	0.752512	0.0193012
GOBP:Locomotory exploration behavior	f__Erysipelotrichaceae.g__Faecalitalea	0.752512	0.0193012
GOBP:Anatomical structure arrangement	f__Erysipelotrichaceae.g__Faecalitalea	0.752512	0.0193012
GOBP:Tissue regeneration	f__Erysipelotrichaceae.g__Faecalitalea	0.752512	0.0193012
GOBP:Positive regulation of axonogenesis	f__Erysipelotrichaceae.g__Faecalitalea	0.752512	0.0193012
GOMF:Acetylgalactosaminyltransferase activity	f__Ruminococcaceae.g__Butyricicoccus	0.75	0.0199421
GOBP:Response to histamine	f__Ruminococcaceae.g__Butyricicoccus	0.733333	0.0245542
GOBP:Gastrulation with mouth forming second	f__Erysipelotrichaceae.g__Faecalitalea	-0.732709	0.0247393
GOBP:Purine nucleoside biosynthetic process	f__Erysipelotrichaceae.g__Faecalitalea	0.732709	0.0247393
GOBP:Negative regulation of behavior	f__Erysipelotrichaceae.g__Faecalitalea	0.732709	0.0247393
GOMF:Delayed rectifier potassium channel activity	g__Bifidobacterium.s__Bifidobacterium_longum	0.731126	0.025213
GOBP:Regulation of nuclease activity	g__Bifidobacterium.s__Bifidobacterium_longum	-0.731126	0.025213
KEGG:Leishmania infection	c__Gammaproteobacteria.o__Aeromonadales	0.730297	0.0254636
KEGG:Rig i like receptor signaling pathway	c__Gammaproteobacteria.o__Aeromonadales	0.730297	0.0254636
KEGG:Propanoate metabolism	c__Gammaproteobacteria.o__Aeromonadales	-0.730297	0.0254636
KEGG:Ascorbate and aldarate metabolism	c__Gammaproteobacteria.o__Aeromonadales	-0.730297	0.0254636
KEGG:Pentose and glucuronate interconversions	c__Gammaproteobacteria.o__Aeromonadales	-0.730297	0.0254636
KEGG:Porphyrin and chlorophyll metabolism	c__Gammaproteobacteria.o__Aeromonadales	-0.730297	0.0254636
KEGG:Drug metabolism cytochrome P450	c__Gammaproteobacteria.o__Aeromonadales	-0.730297	0.0254636
GOMF:Igg binding	c__Gammaproteobacteria.o__Aeromonadales	0.730297	0.0254636
GOMF:Phosphatidylethanolamine binding	c__Gammaproteobacteria.o__Aeromonadales	0.730297	0.0254636
GOMF:Complement component C3b binding	c__Gammaproteobacteria.o__Aeromonadales	0.730297	0.0254636
GOMF:Rna stem loop binding	c__Gammaproteobacteria.o__Aeromonadales	0.730297	0.0254636
GOMF:Annealing activity	c__Gammaproteobacteria.o__Aeromonadales	0.730297	0.0254636
GOMF:Glutathione peroxidase activity	g__Dialister.s__Dialister_micraerophilus	0.730297	0.0254636
GOMF:Chemoattractant activity	g__Dialister.s__Dialister_micraerophilus	0.730297	0.0254636
GOMF:Wide pore channel activity	g__Dialister.s__Dialister_micraerophilus	0.730297	0.0254636
GOMF:Heparin binding	g__Dialister.s__Dialister_micraerophilus	0.730297	0.0254636
GOMF:Oxidoreductase activity acting on a sulfur group of donors oxygen as acceptor	c__Gammaproteobacteria.o__Aeromonadales	-0.730297	0.0254636
GOMF:Enoyl coa hydratase activity	c__Gammaproteobacteria.o__Aeromonadales	-0.730297	0.0254636
GOMF:I smad binding	c__Gammaproteobacteria.o__Aeromonadales	-0.730297	0.0254636
GOMF:Toxic substance binding	c__Gammaproteobacteria.o__Aeromonadales	-0.730297	0.0254636
GOMF:Ligand gated sodium channel activity	c__Gammaproteobacteria.o__Aeromonadales	-0.730297	0.0254636
GOMF:Glucuronosyltransferase activity	c__Gammaproteobacteria.o__Aeromonadales	-0.730297	0.0254636
GOMF:Myosin ii binding	c__Gammaproteobacteria.o__Aeromonadales	-0.730297	0.0254636
GOMF:Acyl coa binding	c__Gammaproteobacteria.o__Aeromonadales	-0.730297	0.0254636
GOMF:Omega peptidase activity	c__Gammaproteobacteria.o__Aeromonadales	-0.730297	0.0254636
GOMF:High voltage gated calcium channel activity	c__Gammaproteobacteria.o__Aeromonadales	-0.730297	0.0254636
GOMF:Protein serine threonine kinase inhibitor activity	c__Gammaproteobacteria.o__Aeromonadales	-0.730297	0.0254636
GOMF:Retinoic acid binding	c__Gammaproteobacteria.o__Aeromonadales	-0.730297	0.0254636
GOMF:Oxidoreductase activity acting on the ch ch group of donors with a flavin as acceptor	g__Dialister.s__Dialister_micraerophilus	-0.730297	0.0254636
GOBP:Transport of virus	c__Gammaproteobacteria.o__Aeromonadales	0.730297	0.0254636
GOBP:Cardiac muscle cell fate commitment	c__Gammaproteobacteria.o__Aeromonadales	0.730297	0.0254636
GOBP:Positive regulation of protein polyubiquitination	c__Gammaproteobacteria.o__Aeromonadales	0.730297	0.0254636
GOBP:Regulation of cellular response to heat	c__Gammaproteobacteria.o__Aeromonadales	0.730297	0.0254636
GOBP:Estrous cycle	c__Gammaproteobacteria.o__Aeromonadales	0.730297	0.0254636
GOBP:Negative regulation of phagocytosis	c__Gammaproteobacteria.o__Aeromonadales	0.730297	0.0254636
GOBP:Positive regulation of g1 s transition of mitotic cell cycle	c__Gammaproteobacteria.o__Aeromonadales	0.730297	0.0254636
GOBP:Establishment of planar polarity involved in neural tube closure	c__Gammaproteobacteria.o__Aeromonadales	0.730297	0.0254636
GOBP:Response to lectin	c__Gammaproteobacteria.o__Aeromonadales	0.730297	0.0254636
GOBP:Endocytosis involved in viral entry into host cell	c__Gammaproteobacteria.o__Aeromonadales	0.730297	0.0254636
GOBP:Positive regulation of sequestering of calcium ion	c__Gammaproteobacteria.o__Aeromonadales	0.730297	0.0254636
GOBP:Response to gamma radiation	c__Gammaproteobacteria.o__Aeromonadales	0.730297	0.0254636
GOBP:Cellular response to ionizing radiation	c__Gammaproteobacteria.o__Aeromonadales	0.730297	0.0254636
GOBP:Negative regulation of inflammatory response to antigenic stimulus	c__Gammaproteobacteria.o__Aeromonadales	0.730297	0.0254636
GOBP:Steroid catabolic process	c__Gammaproteobacteria.o__Aeromonadales	0.730297	0.0254636
GOBP:Response to lipoteichoic acid	c__Gammaproteobacteria.o__Aeromonadales	0.730297	0.0254636
GOBP:Cellular response to gamma radiation	c__Gammaproteobacteria.o__Aeromonadales	0.730297	0.0254636
GOBP:Response to interferon beta	c__Gammaproteobacteria.o__Aeromonadales	0.730297	0.0254636
GOBP:Positive regulation of stem cell proliferation	c__Gammaproteobacteria.o__Aeromonadales	0.730297	0.0254636
GOBP:Antigen processing and presentation of endogenous antigen	c__Gammaproteobacteria.o__Aeromonadales	0.730297	0.0254636
GOBP:C terminal protein amino acid modification	c__Gammaproteobacteria.o__Aeromonadales	0.730297	0.0254636
GOBP:Establishment of sister chromatid cohesion	c__Gammaproteobacteria.o__Aeromonadales	0.730297	0.0254636
GOBP:Negative regulation of type i interferon mediated signaling pathway	c__Gammaproteobacteria.o__Aeromonadales	0.730297	0.0254636
GOBP:Pyroptosis	c__Gammaproteobacteria.o__Aeromonadales	0.730297	0.0254636
GOBP:Negative regulation of astrocyte differentiation	c__Gammaproteobacteria.o__Aeromonadales	0.730297	0.0254636
GOBP:Cellular response to heat	c__Gammaproteobacteria.o__Aeromonadales	0.730297	0.0254636
GOBP:Negative regulation of natural killer cell activation	c__Gammaproteobacteria.o__Aeromonadales	0.730297	0.0254636
GOBP:Eyelid development in camera type eye	c__Gammaproteobacteria.o__Aeromonadales	0.730297	0.0254636
GOBP:Indole containing compound metabolic process	c__Gammaproteobacteria.o__Aeromonadales	0.730297	0.0254636
GOBP:Planar cell polarity pathway involved in neural tube closure	c__Gammaproteobacteria.o__Aeromonadales	0.730297	0.0254636
GOBP:Response to ionizing radiation	c__Gammaproteobacteria.o__Aeromonadales	0.730297	0.0254636
GOBP:Histone mrna catabolic process	c__Gammaproteobacteria.o__Aeromonadales	0.730297	0.0254636
GOBP:Embryonic viscerocranium morphogenesis	c__Gammaproteobacteria.o__Aeromonadales	0.730297	0.0254636
GOBP:Negative regulation of protein localization to cell periphery	c__Gammaproteobacteria.o__Aeromonadales	0.730297	0.0254636
GOBP:High density lipoprotein particle clearance	c__Gammaproteobacteria.o__Aeromonadales	0.730297	0.0254636
GOBP:Respiratory burst involved in defense response	c__Gammaproteobacteria.o__Aeromonadales	0.730297	0.0254636
GOBP:Pyrimidine nucleoside metabolic process	c__Gammaproteobacteria.o__Aeromonadales	0.730297	0.0254636
GOBP:Inflammatory response to antigenic stimulus	c__Gammaproteobacteria.o__Aeromonadales	0.730297	0.0254636
GOBP:Immune response to tumor cell	c__Gammaproteobacteria.o__Aeromonadales	0.730297	0.0254636
GOBP:Positive regulation of cell cycle g1 s phase transition	c__Gammaproteobacteria.o__Aeromonadales	0.730297	0.0254636
GOBP:Regulation of dendritic cell antigen processing and presentation	c__Gammaproteobacteria.o__Aeromonadales	0.730297	0.0254636
GOBP:Positive regulation of glial cell migration	c__Gammaproteobacteria.o__Aeromonadales	0.730297	0.0254636
GOBP:Response to peptidoglycan	c__Gammaproteobacteria.o__Aeromonadales	0.730297	0.0254636
GOBP:Fc gamma receptor signaling pathway	c__Gammaproteobacteria.o__Aeromonadales	0.730297	0.0254636
GOBP:Negative regulation of t cell cytokine production	c__Gammaproteobacteria.o__Aeromonadales	0.730297	0.0254636
GOBP:Positive regulation of interferon beta production	c__Gammaproteobacteria.o__Aeromonadales	0.730297	0.0254636
GOBP:Negative regulation of t helper cell differentiation	c__Gammaproteobacteria.o__Aeromonadales	0.730297	0.0254636
GOBP:Activation of innate immune response	c__Gammaproteobacteria.o__Aeromonadales	0.730297	0.0254636
GOBP:Negative regulation of smooth muscle cell migration	c__Gammaproteobacteria.o__Aeromonadales	0.730297	0.0254636
GOBP:Dendritic cell antigen processing and presentation	c__Gammaproteobacteria.o__Aeromonadales	0.730297	0.0254636
GOBP:Positive regulation of defense response to bacterium	c__Gammaproteobacteria.o__Aeromonadales	0.730297	0.0254636
GOBP:Positive regulation of transcription regulatory region dna binding	c__Gammaproteobacteria.o__Aeromonadales	0.730297	0.0254636
GOBP:Positive regulation of membrane depolarization	c__Gammaproteobacteria.o__Aeromonadales	0.730297	0.0254636
GOBP:Regulation of t helper 2 cell differentiation	c__Gammaproteobacteria.o__Aeromonadales	0.730297	0.0254636
GOBP:Positive regulation of macrophage activation	c__Gammaproteobacteria.o__Aeromonadales	0.730297	0.0254636
GOBP:Positive regulation of translational initiation	c__Gammaproteobacteria.o__Aeromonadales	0.730297	0.0254636
GOBP:Establishment of mitochondrion localization	c__Gammaproteobacteria.o__Aeromonadales	0.730297	0.0254636
GOBP:Maintenance of sister chromatid cohesion	c__Gammaproteobacteria.o__Aeromonadales	0.730297	0.0254636
GOBP:Macrophage activation involved in immune response	c__Gammaproteobacteria.o__Aeromonadales	0.730297	0.0254636
GOBP:Positive regulation of cell killing	c__Gammaproteobacteria.o__Aeromonadales	0.730297	0.0254636
GOBP:Negative regulation by host of viral transcription	c__Gammaproteobacteria.o__Aeromonadales	0.730297	0.0254636
GOBP:Cytoplasmic pattern recognition receptor signaling pathway	c__Gammaproteobacteria.o__Aeromonadales	0.730297	0.0254636
GOBP:Regulation of innate immune response	c__Gammaproteobacteria.o__Aeromonadales	0.730297	0.0254636
GOBP:Positive regulation of interleukin 1 production	c__Gammaproteobacteria.o__Aeromonadales	0.730297	0.0254636
GOBP:Positive regulation of nervous system process	c__Gammaproteobacteria.o__Aeromonadales	0.730297	0.0254636
GOBP:Hypersensitivity	c__Gammaproteobacteria.o__Aeromonadales	0.730297	0.0254636
GOBP:Indolalkylamine metabolic process	f__Porphyromonadaceae.g__Coprobacter	-0.730297	0.0254636
GOBP:Positive regulation of cellular senescence	f__Porphyromonadaceae.g__Coprobacter	-0.730297	0.0254636
GOBP:Response to interleukin 18	g__Dialister.s__Dialister_micraerophilus	0.730297	0.0254636
GOBP:Regulation of t helper 1 cell differentiation	g__Dialister.s__Dialister_micraerophilus	0.730297	0.0254636
GOBP:Endothelial cell morphogenesis	g__Dialister.s__Dialister_micraerophilus	0.730297	0.0254636
GOBP:Negative regulation of amyloid fibril formation	g__Dialister.s__Dialister_micraerophilus	0.730297	0.0254636
GOBP:Cytolysis	g__Dialister.s__Dialister_micraerophilus	0.730297	0.0254636
GOBP:Positive regulation of extrinsic apoptotic signaling pathway	g__Dialister.s__Dialister_micraerophilus	0.730297	0.0254636
GOBP:Pyridine containing compound biosynthetic process	g__Dialister.s__Dialister_micraerophilus	0.730297	0.0254636
GOBP:Regulation of myoblast fusion	g__Dialister.s__Dialister_micraerophilus	0.730297	0.0254636
GOBP:T helper 1 cell differentiation	g__Dialister.s__Dialister_micraerophilus	0.730297	0.0254636
GOBP:Regulation of syncytium formation by plasma membrane fusion	g__Dialister.s__Dialister_micraerophilus	0.730297	0.0254636
GOBP:Positive regulation of protein autophosphorylation	g__Dialister.s__Dialister_micraerophilus	0.730297	0.0254636
GOBP:Positive regulation of cytosolic calcium ion concentration involved in phospholipase c activating g protein coupled signaling pathway	g__Dialister.s__Dialister_micraerophilus	0.730297	0.0254636
GOBP:Negative regulation of leukocyte chemotaxis	g__Dialister.s__Dialister_micraerophilus	0.730297	0.0254636
GOBP:Fat soluble vitamin biosynthetic process	g__Dialister.s__Dialister_micraerophilus	0.730297	0.0254636
GOBP:T cell tolerance induction	g__Dialister.s__Dialister_micraerophilus	0.730297	0.0254636
GOBP:Regulation of chemokine mediated signaling pathway	g__Dialister.s__Dialister_micraerophilus	0.730297	0.0254636
GOBP:Protein oxidation	g__Dialister.s__Dialister_micraerophilus	0.730297	0.0254636
GOBP:Monocyte chemotaxis	g__Dialister.s__Dialister_micraerophilus	0.730297	0.0254636
GOBP:Positive regulation of syncytium formation by plasma membrane fusion	g__Dialister.s__Dialister_micraerophilus	0.730297	0.0254636
GOBP:Protein refolding	g__Dialister.s__Dialister_micraerophilus	0.730297	0.0254636
GOBP:Immunological synapse formation	g__Dialister.s__Dialister_micraerophilus	0.730297	0.0254636
GOBP:Regulation of protein autophosphorylation	g__Dialister.s__Dialister_micraerophilus	0.730297	0.0254636
GOBP:Positive regulation of myoblast fusion	g__Dialister.s__Dialister_micraerophilus	0.730297	0.0254636
GOBP:Positive regulation of calcium ion transport	g__Dialister.s__Dialister_micraerophilus	0.730297	0.0254636
GOBP:Positive regulation of protein binding	g__Dialister.s__Dialister_micraerophilus	0.730297	0.0254636
GOBP:Monovalent inorganic anion homeostasis	c__Gammaproteobacteria.o__Aeromonadales	-0.730297	0.0254636
GOBP:Calcium ion regulated exocytosis	c__Gammaproteobacteria.o__Aeromonadales	-0.730297	0.0254636
GOBP:Ketone biosynthetic process	c__Gammaproteobacteria.o__Aeromonadales	-0.730297	0.0254636
GOBP:Acrosome reaction	c__Gammaproteobacteria.o__Aeromonadales	-0.730297	0.0254636
GOBP:Positive regulation of calcium ion dependent exocytosis	c__Gammaproteobacteria.o__Aeromonadales	-0.730297	0.0254636
GOBP:Cortisol metabolic process	c__Gammaproteobacteria.o__Aeromonadales	-0.730297	0.0254636
GOBP:Cortisol biosynthetic process	c__Gammaproteobacteria.o__Aeromonadales	-0.730297	0.0254636
GOBP:Lipid oxidation	c__Gammaproteobacteria.o__Aeromonadales	-0.730297	0.0254636
GOBP:Thyroid gland development	c__Gammaproteobacteria.o__Aeromonadales	-0.730297	0.0254636
GOBP:Cellular anion homeostasis	c__Gammaproteobacteria.o__Aeromonadales	-0.730297	0.0254636
GOBP:Regulation of ketone biosynthetic process	c__Gammaproteobacteria.o__Aeromonadales	-0.730297	0.0254636
GOBP:Metanephric tubule morphogenesis	c__Gammaproteobacteria.o__Aeromonadales	-0.730297	0.0254636
GOBP:Olefinic compound biosynthetic process	c__Gammaproteobacteria.o__Aeromonadales	-0.730297	0.0254636
GOBP:Calcium ion regulated exocytosis of neurotransmitter	c__Gammaproteobacteria.o__Aeromonadales	-0.730297	0.0254636
GOBP:Cellular glucuronidation	c__Gammaproteobacteria.o__Aeromonadales	-0.730297	0.0254636
GOBP:Tertiary alcohol metabolic process	c__Gammaproteobacteria.o__Aeromonadales	-0.730297	0.0254636
GOBP:Receptor guanylyl cyclase signaling pathway	c__Gammaproteobacteria.o__Aeromonadales	-0.730297	0.0254636
GOBP:Positive regulation of embryonic development	c__Gammaproteobacteria.o__Aeromonadales	-0.730297	0.0254636
GOBP:Monoacylglycerol metabolic process	c__Gammaproteobacteria.o__Aeromonadales	-0.730297	0.0254636
GOBP:Glucocorticoid metabolic process	c__Gammaproteobacteria.o__Aeromonadales	-0.730297	0.0254636
GOBP:Fatty acid beta oxidation using acyl coa oxidase	c__Gammaproteobacteria.o__Aeromonadales	-0.730297	0.0254636
GOBP:Flavonoid metabolic process	c__Gammaproteobacteria.o__Aeromonadales	-0.730297	0.0254636
GOBP:C21 steroid hormone metabolic process	c__Gammaproteobacteria.o__Aeromonadales	-0.730297	0.0254636
GOBP:Regulation of camp dependent protein kinase activity	c__Gammaproteobacteria.o__Aeromonadales	-0.730297	0.0254636
GOBP:Acetyl coa biosynthetic process	c__Gammaproteobacteria.o__Aeromonadales	-0.730297	0.0254636
GOBP:Regulation of cholesterol metabolic process	c__Gammaproteobacteria.o__Aeromonadales	-0.730297	0.0254636
GOBP:Regulation of cholesterol biosynthetic process	c__Gammaproteobacteria.o__Aeromonadales	-0.730297	0.0254636
GOBP:Regulation of phospholipid transport	c__Gammaproteobacteria.o__Aeromonadales	-0.730297	0.0254636
GOBP:Steroid hormone biosynthetic process	c__Gammaproteobacteria.o__Aeromonadales	-0.730297	0.0254636
GOBP:Anion homeostasis	c__Gammaproteobacteria.o__Aeromonadales	-0.730297	0.0254636
GOBP:Acetyl coa metabolic process	c__Gammaproteobacteria.o__Aeromonadales	-0.730297	0.0254636
GOBP:Dicarboxylic acid catabolic process	c__Gammaproteobacteria.o__Aeromonadales	-0.730297	0.0254636
GOBP:Isoprenoid catabolic process	f__Porphyromonadaceae.g__Coprobacter	0.730297	0.0254636
GOBP:Regulation of gene expression by genomic imprinting	g__Dialister.s__Dialister_micraerophilus	-0.730297	0.0254636
KEGG:Type i diabetes mellitus	g__Dialister.s__Dialister_micraerophilus	0.707475	0.0330131
KEGG:Viral myocarditis	g__Dialister.s__Dialister_micraerophilus	0.707475	0.0330131
KEGG:Autoimmune thyroid disease	g__Dialister.s__Dialister_micraerophilus	0.707475	0.0330131
KEGG:Allograft rejection	g__Dialister.s__Dialister_micraerophilus	0.707475	0.0330131
KEGG:Graft versus host disease	g__Dialister.s__Dialister_micraerophilus	0.707475	0.0330131
KEGG:Antigen processing and presentation	g__Dialister.s__Dialister_micraerophilus	0.707475	0.0330131
KEGG:Cell adhesion molecules cams	g__Dialister.s__Dialister_micraerophilus	0.707475	0.0330131
KEGG:Toll like receptor signaling pathway	c__Gammaproteobacteria.o__Aeromonadales	0.707475	0.0330131
KEGG:Base excision repair	g__Dialister.s__Dialister_micraerophilus	-0.707475	0.0330131
KEGG:Peroxisome	c__Gammaproteobacteria.o__Aeromonadales	-0.707475	0.0330131
KEGG:Valine leucine and isoleucine degradation	c__Gammaproteobacteria.o__Aeromonadales	-0.707475	0.0330131
KEGG:Fatty acid metabolism	c__Gammaproteobacteria.o__Aeromonadales	-0.707475	0.0330131
KEGG:Arachidonic acid metabolism	c__Gammaproteobacteria.o__Aeromonadales	-0.707475	0.0330131
KEGG:Butanoate metabolism	c__Gammaproteobacteria.o__Aeromonadales	-0.707475	0.0330131
KEGG:Retinol metabolism	c__Gammaproteobacteria.o__Aeromonadales	-0.707475	0.0330131
KEGG:Maturity onset diabetes of the young	c__Gammaproteobacteria.o__Aeromonadales	-0.707475	0.0330131
KEGG:Glycosphingolipid biosynthesis lacto and neolacto series	c__Gammaproteobacteria.o__Aeromonadales	-0.707475	0.0330131
GOMF:Phospholipase inhibitor activity	c__Gammaproteobacteria.o__Aeromonadales	0.707475	0.0330131
GOMF:Dipeptidyl peptidase activity	c__Gammaproteobacteria.o__Aeromonadales	0.707475	0.0330131
GOMF:Poly a binding	c__Gammaproteobacteria.o__Aeromonadales	0.707475	0.0330131
GOMF:Immunoglobulin binding	c__Gammaproteobacteria.o__Aeromonadales	0.707475	0.0330131
GOMF:Monocarboxylate sodium symporter activity	c__Gammaproteobacteria.o__Aeromonadales	0.707475	0.0330131
GOMF:Hydrolase activity acting on carbon nitrogen but not peptide bonds in cyclic amidines	c__Gammaproteobacteria.o__Aeromonadales	0.707475	0.0330131
GOBP:Nucleotide binding oligomerization domain containing 2 signaling pathway	c__Gammaproteobacteria.o__Aeromonadales	0.707475	0.0330131
GOMF:Lipopolysaccharide binding	c__Gammaproteobacteria.o__Aeromonadales	0.707475	0.0330131
GOMF:Rage receptor binding	c__Gammaproteobacteria.o__Aeromonadales	0.707475	0.0330131
GOMF:Mhc protein binding	c__Gammaproteobacteria.o__Aeromonadales	0.707475	0.0330131
GOBP:Regulation of nucleotide binding oligomerization domain containing signaling pathway	c__Gammaproteobacteria.o__Aeromonadales	0.707475	0.0330131
GOMF:Lamin binding	c__Gammaproteobacteria.o__Aeromonadales	0.707475	0.0330131
GOMF:Mhc class i protein binding	c__Gammaproteobacteria.o__Aeromonadales	0.707475	0.0330131
GOMF:1 phosphatidylinositol 3 kinase activity	c__Gammaproteobacteria.o__Aeromonadales	0.707475	0.0330131
GOMF:Heparan sulfate proteoglycan binding	c__Gammaproteobacteria.o__Aeromonadales	0.707475	0.0330131
GOMF:Signaling receptor inhibitor activity	c__Gammaproteobacteria.o__Aeromonadales	0.707475	0.0330131
GOMF:Pyrophosphate hydrolysis driven proton transmembrane transporter activity	c__Gammaproteobacteria.o__Aeromonadales	0.707475	0.0330131
GOMF:Immune receptor activity	c__Gammaproteobacteria.o__Aeromonadales	0.707475	0.0330131
GOMF:Lipopeptide binding	c__Gammaproteobacteria.o__Aeromonadales	0.707475	0.0330131
GOMF:Lipase inhibitor activity	g__Dialister.s__Dialister_micraerophilus	0.707475	0.0330131
GOMF:Mannose binding	g__Dialister.s__Dialister_micraerophilus	0.707475	0.0330131
GOMF:Metalloendopeptidase inhibitor activity	g__Dialister.s__Dialister_micraerophilus	0.707475	0.0330131
GOMF:G protein alpha subunit binding	g__Dialister.s__Dialister_micraerophilus	0.707475	0.0330131
GOMF:Muscle alpha actinin binding	g__Dialister.s__Dialister_micraerophilus	0.707475	0.0330131
GOMF:Alpha tubulin binding	g__Dialister.s__Dialister_micraerophilus	0.707475	0.0330131
GOMF:Carboxypeptidase activity	g__Dialister.s__Dialister_micraerophilus	0.707475	0.0330131
GOMF:Bioactive lipid receptor activity	g__Dialister.s__Dialister_micraerophilus	0.707475	0.0330131
GOMF:Metallocarboxypeptidase activity	g__Dialister.s__Dialister_micraerophilus	0.707475	0.0330131
GOMF:Phospholipase activator activity	g__Dialister.s__Dialister_micraerophilus	0.707475	0.0330131
GOMF:Endopeptidase activator activity	g__Dialister.s__Dialister_micraerophilus	0.707475	0.0330131
GOMF:Lipase activator activity	g__Dialister.s__Dialister_micraerophilus	0.707475	0.0330131
GOMF:Cysteine type endopeptidase inhibitor activity	g__Dialister.s__Dialister_micraerophilus	0.707475	0.0330131
GOMF:Serine type exopeptidase activity	g__Dialister.s__Dialister_micraerophilus	0.707475	0.0330131
GOMF:Peptidase activator activity	g__Dialister.s__Dialister_micraerophilus	0.707475	0.0330131
GOMF:Proteoglycan binding	g__Dialister.s__Dialister_micraerophilus	0.707475	0.0330131
GOMF:Secondary active monocarboxylate transmembrane transporter activity	g__Dialister.s__Dialister_micraerophilus	0.707475	0.0330131
GOMF:Fibronectin binding	g__Dialister.s__Dialister_micraerophilus	0.707475	0.0330131
GOMF:Peptide antigen binding	g__Dialister.s__Dialister_micraerophilus	0.707475	0.0330131
GOMF:Inositol 1 4 5 trisphosphate binding	g__Dialister.s__Dialister_micraerophilus	0.707475	0.0330131
GOMF:Coreceptor activity	g__Dialister.s__Dialister_micraerophilus	0.707475	0.0330131
GOMF:Cytokine binding	g__Dialister.s__Dialister_micraerophilus	0.707475	0.0330131
GOMF:Extracellular matrix structural constituent conferring compression resistance	g__Dialister.s__Dialister_micraerophilus	0.707475	0.0330131
GOMF:Deaminase activity	g__Dialister.s__Dialister_micraerophilus	0.707475	0.0330131
GOMF:R smad binding	c__Gammaproteobacteria.o__Aeromonadales	-0.707475	0.0330131
GOMF:Acylglycerol lipase activity	c__Gammaproteobacteria.o__Aeromonadales	-0.707475	0.0330131
GOMF:Nadp retinol dehydrogenase activity	c__Gammaproteobacteria.o__Aeromonadales	-0.707475	0.0330131
GOMF:Flavin adenine dinucleotide binding	c__Gammaproteobacteria.o__Aeromonadales	-0.707475	0.0330131
GOMF:Phosphatase inhibitor activity	c__Gammaproteobacteria.o__Aeromonadales	-0.707475	0.0330131
GOMF:Catalytic activity acting on a glycoprotein	c__Gammaproteobacteria.o__Aeromonadales	-0.707475	0.0330131
GOMF:Fucosyltransferase activity	c__Gammaproteobacteria.o__Aeromonadales	-0.707475	0.0330131
GOMF:Alcohol dehydrogenase nadpplus activity	c__Gammaproteobacteria.o__Aeromonadales	-0.707475	0.0330131
GOMF:Chloride channel inhibitor activity	c__Gammaproteobacteria.o__Aeromonadales	-0.707475	0.0330131
GOMF:Hydrolase activity acting on carbon nitrogen but not peptide bonds in linear amides	c__Gammaproteobacteria.o__Aeromonadales	-0.707475	0.0330131
GOMF:Amino acid binding	c__Gammaproteobacteria.o__Aeromonadales	-0.707475	0.0330131
GOMF:Oxidoreductase activity acting on the aldehyde or oxo group of donors	c__Gammaproteobacteria.o__Aeromonadales	-0.707475	0.0330131
GOMF:Aldo keto reductase nadp activity	c__Gammaproteobacteria.o__Aeromonadales	-0.707475	0.0330131
GOMF:Acylglycerol o acyltransferase activity	c__Gammaproteobacteria.o__Aeromonadales	-0.707475	0.0330131
GOMF:Udp glycosyltransferase activity	c__Gammaproteobacteria.o__Aeromonadales	-0.707475	0.0330131
GOMF:Intramolecular oxidoreductase activity transposing c c bonds	c__Gammaproteobacteria.o__Aeromonadales	-0.707475	0.0330131
GOMF:Oxidoreductase activity acting on the aldehyde or oxo group of donors nad or nadp as acceptor	c__Gammaproteobacteria.o__Aeromonadales	-0.707475	0.0330131
GOMF:Sulfate transmembrane transporter activity	c__Gammaproteobacteria.o__Aeromonadales	-0.707475	0.0330131
GOMF:Solute anion antiporter activity	c__Gammaproteobacteria.o__Aeromonadales	-0.707475	0.0330131
GOMF:Hexosyltransferase activity	c__Gammaproteobacteria.o__Aeromonadales	-0.707475	0.0330131
GOMF:Oxidoreductase activity acting on ch oh group of donors	c__Gammaproteobacteria.o__Aeromonadales	-0.707475	0.0330131
GOMF:Dna n glycosylase activity	g__Dialister.s__Dialister_micraerophilus	-0.707475	0.0330131
GOMF:Oxidoreductase activity acting on the ch ch group of donors	g__Dialister.s__Dialister_micraerophilus	-0.707475	0.0330131
GOMF:Map kinase kinase activity	g__Dialister.s__Dialister_micraerophilus	-0.707475	0.0330131
GOMF:Fmn binding	g__Dialister.s__Dialister_micraerophilus	-0.707475	0.0330131
GOMF:Histone h3 methyl lysine 9 demethylase activity	g__Dialister.s__Dialister_micraerophilus	-0.707475	0.0330131
GOBP:Kynurenine metabolic process	c__Gammaproteobacteria.o__Aeromonadales	0.707475	0.0330131
GOBP:Receptor mediated endocytosis of virus by host cell	c__Gammaproteobacteria.o__Aeromonadales	0.707475	0.0330131
GOBP:Retina vasculature morphogenesis in camera type eye	c__Gammaproteobacteria.o__Aeromonadales	0.707475	0.0330131
GOBP:Response to hydroperoxide	c__Gammaproteobacteria.o__Aeromonadales	0.707475	0.0330131
GOBP:Cardiac cell fate commitment	c__Gammaproteobacteria.o__Aeromonadales	0.707475	0.0330131
GOBP:Golgi lumen acidification	c__Gammaproteobacteria.o__Aeromonadales	0.707475	0.0330131
GOBP:Bleb assembly	c__Gammaproteobacteria.o__Aeromonadales	0.707475	0.0330131
GOBP:Tryptophan metabolic process	c__Gammaproteobacteria.o__Aeromonadales	0.707475	0.0330131
GOBP:Myelin assembly	c__Gammaproteobacteria.o__Aeromonadales	0.707475	0.0330131
GOBP:Antiviral innate immune response	c__Gammaproteobacteria.o__Aeromonadales	0.707475	0.0330131
GOBP:Indolalkylamine metabolic process	c__Gammaproteobacteria.o__Aeromonadales	0.707475	0.0330131
GOBP:Embryonic cranial skeleton morphogenesis	c__Gammaproteobacteria.o__Aeromonadales	0.707475	0.0330131
GOBP:Axonal transport of mitochondrion	c__Gammaproteobacteria.o__Aeromonadales	0.707475	0.0330131
GOBP:Parasympathetic nervous system development	c__Gammaproteobacteria.o__Aeromonadales	0.707475	0.0330131
GOBP:Response to dsrna	c__Gammaproteobacteria.o__Aeromonadales	0.707475	0.0330131
GOBP:Cellular response to purine containing compound	c__Gammaproteobacteria.o__Aeromonadales	0.707475	0.0330131
GOBP:Muscle cell fate commitment	c__Gammaproteobacteria.o__Aeromonadales	0.707475	0.0330131
GOBP:Face morphogenesis	c__Gammaproteobacteria.o__Aeromonadales	0.707475	0.0330131
GOBP:Inflammasome complex assembly	c__Gammaproteobacteria.o__Aeromonadales	0.707475	0.0330131
GOBP:Establishment of planar polarity of embryonic epithelium	c__Gammaproteobacteria.o__Aeromonadales	0.707475	0.0330131
GOBP:Response to heat	c__Gammaproteobacteria.o__Aeromonadales	0.707475	0.0330131
GOBP:Regulation of cell cell adhesion mediated by integrin	c__Gammaproteobacteria.o__Aeromonadales	0.707475	0.0330131
GOBP:Pyrimidine nucleoside catabolic process	c__Gammaproteobacteria.o__Aeromonadales	0.707475	0.0330131
GOBP:Response to follicle stimulating hormone	c__Gammaproteobacteria.o__Aeromonadales	0.707475	0.0330131
GOBP:Positive regulation of nlrp3 inflammasome complex assembly	c__Gammaproteobacteria.o__Aeromonadales	0.707475	0.0330131
GOBP:Interleukin 18 production	c__Gammaproteobacteria.o__Aeromonadales	0.707475	0.0330131
GOBP:Regulation of glial cell migration	c__Gammaproteobacteria.o__Aeromonadales	0.707475	0.0330131
GOBP:Cellular response to gonadotropin stimulus	c__Gammaproteobacteria.o__Aeromonadales	0.707475	0.0330131
GOBP:Regulation of defense response to bacterium	c__Gammaproteobacteria.o__Aeromonadales	0.707475	0.0330131
GOBP:Regulation of nlrp3 inflammasome complex assembly	c__Gammaproteobacteria.o__Aeromonadales	0.707475	0.0330131
GOBP:Negative regulation of macrophage activation	c__Gammaproteobacteria.o__Aeromonadales	0.707475	0.0330131
GOBP:Acidic amino acid transport	c__Gammaproteobacteria.o__Aeromonadales	0.707475	0.0330131
GOBP:Antigen processing and presentation of endogenous peptide antigen	c__Gammaproteobacteria.o__Aeromonadales	0.707475	0.0330131
GOBP:Receptor internalization	c__Gammaproteobacteria.o__Aeromonadales	0.707475	0.0330131
GOBP:Glutamate secretion	c__Gammaproteobacteria.o__Aeromonadales	0.707475	0.0330131
GOBP:Antigen processing and presentation of peptide antigen via mhc class i	c__Gammaproteobacteria.o__Aeromonadales	0.707475	0.0330131
GOBP:Negative regulation of lipase activity	c__Gammaproteobacteria.o__Aeromonadales	0.707475	0.0330131
GOBP:Positive regulation of triglyceride lipase activity	c__Gammaproteobacteria.o__Aeromonadales	0.707475	0.0330131
GOBP:Regulation of receptor mediated endocytosis	c__Gammaproteobacteria.o__Aeromonadales	0.707475	0.0330131
GOBP:Negative regulation of interleukin 2 production	c__Gammaproteobacteria.o__Aeromonadales	0.707475	0.0330131
GOBP:Corticosteroid receptor signaling pathway	c__Gammaproteobacteria.o__Aeromonadales	0.707475	0.0330131
GOBP:Negative regulation of t cell mediated immunity	c__Gammaproteobacteria.o__Aeromonadales	0.707475	0.0330131
GOBP:Negative regulation of acute inflammatory response	c__Gammaproteobacteria.o__Aeromonadales	0.707475	0.0330131
GOBP:Positive regulation of natural killer cell mediated immunity	c__Gammaproteobacteria.o__Aeromonadales	0.707475	0.0330131
GOBP:Regulation of inflammatory response to antigenic stimulus	c__Gammaproteobacteria.o__Aeromonadales	0.707475	0.0330131
GOBP:Nucleotide binding domain leucine rich repeat containing receptor signaling pathway	c__Gammaproteobacteria.o__Aeromonadales	0.707475	0.0330131
GOBP:Innate immune response activating signal transduction	c__Gammaproteobacteria.o__Aeromonadales	0.707475	0.0330131
GOBP:T cell mediated cytotoxicity	c__Gammaproteobacteria.o__Aeromonadales	0.707475	0.0330131
GOBP:Protein localization to golgi apparatus	c__Gammaproteobacteria.o__Aeromonadales	0.707475	0.0330131
GOBP:Receptor mediated endocytosis	c__Gammaproteobacteria.o__Aeromonadales	0.707475	0.0330131
GOBP:Regulation of b cell differentiation	c__Gammaproteobacteria.o__Aeromonadales	0.707475	0.0330131
GOBP:Response to vitamin	c__Gammaproteobacteria.o__Aeromonadales	0.707475	0.0330131
GOBP:Cellular defense response	c__Gammaproteobacteria.o__Aeromonadales	0.707475	0.0330131
GOBP:Antigen processing and presentation	c__Gammaproteobacteria.o__Aeromonadales	0.707475	0.0330131
GOBP:Nucleotide binding oligomerization domain containing 2 signaling pathway	c__Gammaproteobacteria.o__Aeromonadales	0.707475	0.0330131
GOBP:Regulation of cellular amine metabolic process	c__Gammaproteobacteria.o__Aeromonadales	0.707475	0.0330131
GOBP:Interferon alpha production	c__Gammaproteobacteria.o__Aeromonadales	0.707475	0.0330131
GOBP:Toll like receptor 7 signaling pathway	c__Gammaproteobacteria.o__Aeromonadales	0.707475	0.0330131
GOBP:Interleukin 2 production	c__Gammaproteobacteria.o__Aeromonadales	0.707475	0.0330131
GOBP:Phagosome maturation	c__Gammaproteobacteria.o__Aeromonadales	0.707475	0.0330131
GOBP:Regulation of tau protein kinase activity	c__Gammaproteobacteria.o__Aeromonadales	0.707475	0.0330131
GOBP:Antigen processing and presentation of peptide antigen	c__Gammaproteobacteria.o__Aeromonadales	0.707475	0.0330131
GOBP:Regulation of neutrophil chemotaxis	c__Gammaproteobacteria.o__Aeromonadales	0.707475	0.0330131
GOBP:Response to caffeine	c__Gammaproteobacteria.o__Aeromonadales	0.707475	0.0330131
GOBP:Amino sugar catabolic process	c__Gammaproteobacteria.o__Aeromonadales	0.707475	0.0330131
GOBP:Interleukin 12 production	c__Gammaproteobacteria.o__Aeromonadales	0.707475	0.0330131
GOBP:Type 2 immune response	c__Gammaproteobacteria.o__Aeromonadales	0.707475	0.0330131
GOBP:Maternal placenta development	c__Gammaproteobacteria.o__Aeromonadales	0.707475	0.0330131
GOBP:Natural killer cell mediated immunity	c__Gammaproteobacteria.o__Aeromonadales	0.707475	0.0330131
GOBP:Regulation of nucleotide binding oligomerization domain containing signaling pathway	c__Gammaproteobacteria.o__Aeromonadales	0.707475	0.0330131
GOBP:Antigen processing and presentation of exogenous peptide antigen	c__Gammaproteobacteria.o__Aeromonadales	0.707475	0.0330131
GOBP:Regulation of t cell chemotaxis	c__Gammaproteobacteria.o__Aeromonadales	0.707475	0.0330131
GOBP:Complement activation alternative pathway	c__Gammaproteobacteria.o__Aeromonadales	0.707475	0.0330131
GOBP:Locomotory exploration behavior	c__Gammaproteobacteria.o__Aeromonadales	0.707475	0.0330131
GOBP:Negative regulation of innate immune response	c__Gammaproteobacteria.o__Aeromonadales	0.707475	0.0330131
GOBP:T cell mediated immunity	c__Gammaproteobacteria.o__Aeromonadales	0.707475	0.0330131
GOBP:Negative regulation of nik nf kappab signaling	c__Gammaproteobacteria.o__Aeromonadales	0.707475	0.0330131
GOBP:Antigen processing and presentation of exogenous antigen	c__Gammaproteobacteria.o__Aeromonadales	0.707475	0.0330131
GOBP:Regulation of glutamate secretion	c__Gammaproteobacteria.o__Aeromonadales	0.707475	0.0330131
GOBP:Positive regulation of protein dephosphorylation	c__Gammaproteobacteria.o__Aeromonadales	0.707475	0.0330131
GOBP:Antigen processing and presentation of peptide or polysaccharide antigen via mhc class ii	c__Gammaproteobacteria.o__Aeromonadales	0.707475	0.0330131
GOBP:Negative regulation of lymphocyte activation	c__Gammaproteobacteria.o__Aeromonadales	0.707475	0.0330131
GOBP:Negative regulation of cation channel activity	c__Gammaproteobacteria.o__Aeromonadales	0.707475	0.0330131
GOBP:Negative regulation of atp dependent activity	c__Gammaproteobacteria.o__Aeromonadales	0.707475	0.0330131
GOBP:T cell activation via t cell receptor contact with antigen bound to mhc molecule on antigen presenting cell	c__Gammaproteobacteria.o__Aeromonadales	0.707475	0.0330131
GOBP:Regulation of antigen processing and presentation	c__Gammaproteobacteria.o__Aeromonadales	0.707475	0.0330131
GOBP:Anatomical structure arrangement	c__Gammaproteobacteria.o__Aeromonadales	0.707475	0.0330131
GOBP:Negative regulation of programmed necrotic cell death	c__Gammaproteobacteria.o__Aeromonadales	0.707475	0.0330131
GOBP:Negative regulation of t cell proliferation	c__Gammaproteobacteria.o__Aeromonadales	0.707475	0.0330131
GOBP:Positive regulation of natural killer cell mediated cytotoxicity	c__Gammaproteobacteria.o__Aeromonadales	0.707475	0.0330131
GOBP:Interleukin 10 production	c__Gammaproteobacteria.o__Aeromonadales	0.707475	0.0330131
GOBP:Negative regulation of activated t cell proliferation	c__Gammaproteobacteria.o__Aeromonadales	0.707475	0.0330131
GOBP:Acute inflammatory response to antigenic stimulus	c__Gammaproteobacteria.o__Aeromonadales	0.707475	0.0330131
GOBP:Positive regulation of dendritic cell cytokine production	c__Gammaproteobacteria.o__Aeromonadales	0.707475	0.0330131
GOBP:Positive regulation of interferon alpha production	c__Gammaproteobacteria.o__Aeromonadales	0.707475	0.0330131
GOBP:Fc epsilon receptor signaling pathway	c__Gammaproteobacteria.o__Aeromonadales	0.707475	0.0330131
GOBP:Negative regulation of antigen receptor mediated signaling pathway	c__Gammaproteobacteria.o__Aeromonadales	0.707475	0.0330131
GOBP:Negative regulation of immune response	c__Gammaproteobacteria.o__Aeromonadales	0.707475	0.0330131
GOBP:Fc receptor signaling pathway	c__Gammaproteobacteria.o__Aeromonadales	0.707475	0.0330131
GOBP:Regulation of macrophage activation	c__Gammaproteobacteria.o__Aeromonadales	0.707475	0.0330131
GOBP:Regulation of granulocyte chemotaxis	c__Gammaproteobacteria.o__Aeromonadales	0.707475	0.0330131
GOBP:Regulation of osteoclast differentiation	c__Gammaproteobacteria.o__Aeromonadales	0.707475	0.0330131
GOBP:Negative regulation of cd4 positive alpha beta t cell differentiation	c__Gammaproteobacteria.o__Aeromonadales	0.707475	0.0330131
GOBP:Negative regulation of immune effector process	c__Gammaproteobacteria.o__Aeromonadales	0.707475	0.0330131
GOBP:Negative regulation of response to biotic stimulus	c__Gammaproteobacteria.o__Aeromonadales	0.707475	0.0330131
GOBP:Dendritic cell cytokine production	c__Gammaproteobacteria.o__Aeromonadales	0.707475	0.0330131
GOBP:Positive regulation of tumor necrosis factor superfamily cytokine production	c__Gammaproteobacteria.o__Aeromonadales	0.707475	0.0330131
GOBP:Positive regulation of insulin like growth factor receptor signaling pathway	c__Gammaproteobacteria.o__Aeromonadales	0.707475	0.0330131
GOBP:Tissue regeneration	c__Gammaproteobacteria.o__Aeromonadales	0.707475	0.0330131
GOBP:Gastro intestinal system smooth muscle contraction	c__Gammaproteobacteria.o__Aeromonadales	0.707475	0.0330131
GOBP:Phosphatidylinositol 3 phosphate biosynthetic process	c__Gammaproteobacteria.o__Aeromonadales	0.707475	0.0330131
GOBP:Regulation of natural killer cell mediated immunity	c__Gammaproteobacteria.o__Aeromonadales	0.707475	0.0330131
GOBP:Antigen processing and presentation of exogenous peptide antigen via mhc class ii	c__Gammaproteobacteria.o__Aeromonadales	0.707475	0.0330131
GOBP:Negative regulation of leukocyte proliferation	c__Gammaproteobacteria.o__Aeromonadales	0.707475	0.0330131
GOBP:Regulation of receptor internalization	c__Gammaproteobacteria.o__Aeromonadales	0.707475	0.0330131
GOBP:Positive regulation of neuron death	c__Gammaproteobacteria.o__Aeromonadales	0.707475	0.0330131
GOBP:Negative regulation of viral process	c__Gammaproteobacteria.o__Aeromonadales	0.707475	0.0330131
GOBP:Positive regulation of interleukin 10 production	c__Gammaproteobacteria.o__Aeromonadales	0.707475	0.0330131
GOBP:Positive regulation of macrophage migration	c__Gammaproteobacteria.o__Aeromonadales	0.707475	0.0330131
GOBP:Positive regulation of axonogenesis	c__Gammaproteobacteria.o__Aeromonadales	0.707475	0.0330131
GOBP:Positive regulation of myelination	c__Gammaproteobacteria.o__Aeromonadales	0.707475	0.0330131
GOBP:Axonal transport	c__Gammaproteobacteria.o__Aeromonadales	0.707475	0.0330131
GOBP:Immune response inhibiting signal transduction	c__Gammaproteobacteria.o__Aeromonadales	0.707475	0.0330131
GOBP:Negative regulation of defense response	c__Gammaproteobacteria.o__Aeromonadales	0.707475	0.0330131
GOBP:Peptide antigen assembly with mhc class ii protein complex	c__Gammaproteobacteria.o__Aeromonadales	0.707475	0.0330131
GOBP:Negative regulation of production of molecular mediator of immune response	c__Gammaproteobacteria.o__Aeromonadales	0.707475	0.0330131
GOBP:Pyroptosis	f__Porphyromonadaceae.g__Coprobacter	-0.707475	0.0330131
GOBP:Positive regulation of interferon beta production	f__Porphyromonadaceae.g__Coprobacter	-0.707475	0.0330131
GOBP:Morphogenesis of an endothelium	g__Dialister.s__Dialister_micraerophilus	0.707475	0.0330131
GOBP:Negative regulation of extracellular matrix organization	g__Dialister.s__Dialister_micraerophilus	0.707475	0.0330131
GOBP:Substrate dependent cell migration	g__Dialister.s__Dialister_micraerophilus	0.707475	0.0330131
GOBP:Regulation of atpase coupled calcium transmembrane transporter activity	g__Dialister.s__Dialister_micraerophilus	0.707475	0.0330131
GOBP:Positive regulation of phospholipid metabolic process	g__Dialister.s__Dialister_micraerophilus	0.707475	0.0330131
GOBP:Regulation of amyloid fibril formation	g__Dialister.s__Dialister_micraerophilus	0.707475	0.0330131
GOBP:Positive regulation of epithelial cell apoptotic process	g__Dialister.s__Dialister_micraerophilus	0.707475	0.0330131
GOBP:Positive regulation of release of sequestered calcium ion into cytosol	g__Dialister.s__Dialister_micraerophilus	0.707475	0.0330131
GOBP:Negative regulation of nitric oxide metabolic process	g__Dialister.s__Dialister_micraerophilus	0.707475	0.0330131
GOBP:Negative regulation of neurotransmitter transport	g__Dialister.s__Dialister_micraerophilus	0.707475	0.0330131
GOBP:Positive regulation of monocyte chemotaxis	g__Dialister.s__Dialister_micraerophilus	0.707475	0.0330131
GOBP:Regulation of monocyte chemotaxis	g__Dialister.s__Dialister_micraerophilus	0.707475	0.0330131
GOBP:Negative regulation of monooxygenase activity	g__Dialister.s__Dialister_micraerophilus	0.707475	0.0330131
GOBP:Negative regulation of autophagosome assembly	g__Dialister.s__Dialister_micraerophilus	0.707475	0.0330131
GOBP:Positive regulation of type 2 immune response	g__Dialister.s__Dialister_micraerophilus	0.707475	0.0330131
GOBP:Cell cell adhesion mediated by integrin	g__Dialister.s__Dialister_micraerophilus	0.707475	0.0330131
GOBP:Negative regulation of oxidoreductase activity	g__Dialister.s__Dialister_micraerophilus	0.707475	0.0330131
GOBP:Aromatic amino acid family catabolic process	g__Dialister.s__Dialister_micraerophilus	0.707475	0.0330131
GOBP:Regulation of complement dependent cytotoxicity	g__Dialister.s__Dialister_micraerophilus	0.707475	0.0330131
GOBP:Vacuolar acidification	g__Dialister.s__Dialister_micraerophilus	0.707475	0.0330131
GOBP:Positive regulation of dna damage response signal transduction by p53 class mediator	g__Dialister.s__Dialister_micraerophilus	0.707475	0.0330131
GOBP:Signal peptide processing	g__Dialister.s__Dialister_micraerophilus	0.707475	0.0330131
GOBP:Cranial skeletal system development	g__Dialister.s__Dialister_micraerophilus	0.707475	0.0330131
GOBP:Positive regulation of filopodium assembly	g__Dialister.s__Dialister_micraerophilus	0.707475	0.0330131
GOBP:Negative regulation of neuroinflammatory response	g__Dialister.s__Dialister_micraerophilus	0.707475	0.0330131
GOBP:Intracellular ph reduction	g__Dialister.s__Dialister_micraerophilus	0.707475	0.0330131
GOBP:Post embryonic animal organ morphogenesis	g__Dialister.s__Dialister_micraerophilus	0.707475	0.0330131
GOBP:Positive regulation of endothelial cell apoptotic process	g__Dialister.s__Dialister_micraerophilus	0.707475	0.0330131
GOBP:Monocyte activation	g__Dialister.s__Dialister_micraerophilus	0.707475	0.0330131
GOBP:Positive regulation of tolerance induction	g__Dialister.s__Dialister_micraerophilus	0.707475	0.0330131
GOBP:Response to interferon alpha	g__Dialister.s__Dialister_micraerophilus	0.707475	0.0330131
GOBP:Positive regulation of receptor mediated endocytosis	g__Dialister.s__Dialister_micraerophilus	0.707475	0.0330131
GOBP:Regulation of tolerance induction	g__Dialister.s__Dialister_micraerophilus	0.707475	0.0330131
GOBP:Regulation of release of sequestered calcium ion into cytosol	g__Dialister.s__Dialister_micraerophilus	0.707475	0.0330131
GOBP:Negative regulation of protein maturation	g__Dialister.s__Dialister_micraerophilus	0.707475	0.0330131
GOBP:Post embryonic animal morphogenesis	g__Dialister.s__Dialister_micraerophilus	0.707475	0.0330131
GOBP:Cellular response to dsrna	g__Dialister.s__Dialister_micraerophilus	0.707475	0.0330131
GOBP:Maternal process involved in female pregnancy	g__Dialister.s__Dialister_micraerophilus	0.707475	0.0330131
GOBP:Positive regulation of extrinsic apoptotic signaling pathway in absence of ligand	g__Dialister.s__Dialister_micraerophilus	0.707475	0.0330131
GOBP:Ovulation cycle	g__Dialister.s__Dialister_micraerophilus	0.707475	0.0330131
GOBP:Coronary vasculature morphogenesis	g__Dialister.s__Dialister_micraerophilus	0.707475	0.0330131
GOBP:Negative regulation of ryanodine sensitive calcium release channel activity	g__Dialister.s__Dialister_micraerophilus	0.707475	0.0330131
GOBP:Homeostasis of number of cells within a tissue	g__Dialister.s__Dialister_micraerophilus	0.707475	0.0330131
GOBP:Response to interleukin 4	g__Dialister.s__Dialister_micraerophilus	0.707475	0.0330131
GOBP:Regulation of cytoplasmic translation	g__Dialister.s__Dialister_micraerophilus	0.707475	0.0330131
GOBP:Positive regulation of macrophage cytokine production	g__Dialister.s__Dialister_micraerophilus	0.707475	0.0330131
GOBP:Muscle cell cellular homeostasis	g__Dialister.s__Dialister_micraerophilus	0.707475	0.0330131
GOBP:Regulation of stem cell division	g__Dialister.s__Dialister_micraerophilus	0.707475	0.0330131
GOBP:Negative regulation of calcium ion transmembrane transport	g__Dialister.s__Dialister_micraerophilus	0.707475	0.0330131
GOBP:Negative regulation of calcium ion transmembrane transporter activity	g__Dialister.s__Dialister_micraerophilus	0.707475	0.0330131
GOBP:Macrophage cytokine production	g__Dialister.s__Dialister_micraerophilus	0.707475	0.0330131
GOBP:Regulation of cardiac muscle contraction by regulation of the release of sequestered calcium ion	g__Dialister.s__Dialister_micraerophilus	0.707475	0.0330131
GOBP:Cellular response to caffeine	g__Dialister.s__Dialister_micraerophilus	0.707475	0.0330131
GOBP:Positive regulation of signaling receptor activity	g__Dialister.s__Dialister_micraerophilus	0.707475	0.0330131
GOBP:Negative regulation of t cell receptor signaling pathway	g__Dialister.s__Dialister_micraerophilus	0.707475	0.0330131
GOBP:Toll like receptor 3 signaling pathway	g__Dialister.s__Dialister_micraerophilus	0.707475	0.0330131
GOBP:Stem cell division	g__Dialister.s__Dialister_micraerophilus	0.707475	0.0330131
GOBP:Negative regulation of intracellular estrogen receptor signaling pathway	g__Dialister.s__Dialister_micraerophilus	0.707475	0.0330131
GOBP:Positive regulation of interleukin 12 production	g__Dialister.s__Dialister_micraerophilus	0.707475	0.0330131
GOBP:Complement dependent cytotoxicity	g__Dialister.s__Dialister_micraerophilus	0.707475	0.0330131
GOBP:Positive regulation of cellular extravasation	g__Dialister.s__Dialister_micraerophilus	0.707475	0.0330131
GOBP:Cell adhesion mediated by integrin	g__Dialister.s__Dialister_micraerophilus	0.707475	0.0330131
GOBP:Neutrophil homeostasis	g__Dialister.s__Dialister_micraerophilus	0.707475	0.0330131
GOBP:Cellular response to amyloid beta	g__Dialister.s__Dialister_micraerophilus	0.707475	0.0330131
GOBP:Response to estrogen	g__Dialister.s__Dialister_micraerophilus	0.707475	0.0330131
GOBP:Sodium dependent phosphate transport	g__Dialister.s__Dialister_micraerophilus	0.707475	0.0330131
GOBP:Regulation of cardiac muscle contraction by calcium ion signaling	g__Dialister.s__Dialister_micraerophilus	0.707475	0.0330131
GOBP:Regulation of bone mineralization	g__Dialister.s__Dialister_micraerophilus	0.707475	0.0330131
GOBP:Retina vasculature development in camera type eye	g__Dialister.s__Dialister_micraerophilus	0.707475	0.0330131
GOBP:Tolerance induction	g__Dialister.s__Dialister_micraerophilus	0.707475	0.0330131
GOBP:Positive regulation of myeloid leukocyte cytokine production involved in immune response	g__Dialister.s__Dialister_micraerophilus	0.707475	0.0330131
GOBP:Negative regulation of tyrosine phosphorylation of stat protein	g__Dialister.s__Dialister_micraerophilus	0.707475	0.0330131
GOBP:Regulation of cardiac epithelial to mesenchymal transition	g__Dialister.s__Dialister_micraerophilus	0.707475	0.0330131
GOBP:Amyloid fibril formation	g__Dialister.s__Dialister_micraerophilus	0.707475	0.0330131
GOBP:Positive regulation of endocytosis	g__Dialister.s__Dialister_micraerophilus	0.707475	0.0330131
GOBP:Response to water	g__Dialister.s__Dialister_micraerophilus	0.707475	0.0330131
GOBP:Ovulation cycle process	g__Dialister.s__Dialister_micraerophilus	0.707475	0.0330131
GOBP:Negative regulation of t cell mediated cytotoxicity	g__Dialister.s__Dialister_micraerophilus	0.707475	0.0330131
GOBP:Regulation of ryanodine sensitive calcium release channel activity	g__Dialister.s__Dialister_micraerophilus	0.707475	0.0330131
GOBP:Cell junction disassembly	g__Dialister.s__Dialister_micraerophilus	0.707475	0.0330131
GOBP:Cellular response to exogenous dsrna	g__Dialister.s__Dialister_micraerophilus	0.707475	0.0330131
GOBP:Innervation	g__Dialister.s__Dialister_micraerophilus	0.707475	0.0330131
GOBP:Positive regulation of calcium ion transmembrane transport	g__Dialister.s__Dialister_micraerophilus	0.707475	0.0330131
GOBP:Release of sequestered calcium ion into cytosol by endoplasmic reticulum	g__Dialister.s__Dialister_micraerophilus	0.707475	0.0330131
GOBP:Regulation of neutrophil migration	g__Dialister.s__Dialister_micraerophilus	0.707475	0.0330131
GOBP:Inflammatory cell apoptotic process	g__Dialister.s__Dialister_micraerophilus	0.707475	0.0330131
GOBP:Sarcoplasmic reticulum calcium ion transport	g__Dialister.s__Dialister_micraerophilus	0.707475	0.0330131
GOBP:Luteinization	g__Dialister.s__Dialister_micraerophilus	0.707475	0.0330131
GOBP:Regulation of microglial cell activation	g__Dialister.s__Dialister_micraerophilus	0.707475	0.0330131
GOBP:Dendritic cell differentiation	g__Dialister.s__Dialister_micraerophilus	0.707475	0.0330131
GOBP:Protein localization to endoplasmic reticulum	g__Dialister.s__Dialister_micraerophilus	0.707475	0.0330131
GOBP:Chaperone mediated autophagy	g__Dialister.s__Dialister_micraerophilus	0.707475	0.0330131
GOBP:Myeloid leukocyte cytokine production	g__Dialister.s__Dialister_micraerophilus	0.707475	0.0330131
GOBP:Regulation of calcium ion import across plasma membrane	g__Dialister.s__Dialister_micraerophilus	0.707475	0.0330131
GOBP:Regulation of t helper 1 type immune response	g__Dialister.s__Dialister_micraerophilus	0.707475	0.0330131
GOBP:Cytokine production involved in immune response	g__Dialister.s__Dialister_micraerophilus	0.707475	0.0330131
GOBP:Negative regulation of viral genome replication	g__Dialister.s__Dialister_micraerophilus	0.707475	0.0330131
GOBP:Positive regulation of cell migration involved in sprouting angiogenesis	g__Dialister.s__Dialister_micraerophilus	0.707475	0.0330131
GOBP:Positive regulation of cellular senescence	g__Dialister.s__Dialister_micraerophilus	0.707475	0.0330131
GOBP:Gamma delta t cell activation	g__Dialister.s__Dialister_micraerophilus	0.707475	0.0330131
GOBP:Positive regulation of receptor recycling	g__Dialister.s__Dialister_micraerophilus	0.707475	0.0330131
GOBP:Negative regulation of osteoclast differentiation	g__Dialister.s__Dialister_micraerophilus	0.707475	0.0330131
GOBP:Positive regulation of platelet activation	g__Dialister.s__Dialister_micraerophilus	0.707475	0.0330131
GOBP:Negative regulation of cell activation	g__Dialister.s__Dialister_micraerophilus	0.707475	0.0330131
GOBP:Negative regulation of immune system process	g__Dialister.s__Dialister_micraerophilus	0.707475	0.0330131
GOBP:Dendritic cell chemotaxis	g__Dialister.s__Dialister_micraerophilus	0.707475	0.0330131
GOBP:Positive regulation of blood vessel endothelial cell migration	g__Dialister.s__Dialister_micraerophilus	0.707475	0.0330131
GOBP:Maintenance of location in cell	g__Dialister.s__Dialister_micraerophilus	0.707475	0.0330131
GOBP:Basement membrane organization	g__Dialister.s__Dialister_micraerophilus	0.707475	0.0330131
GOBP:Regulation of biomineralization	g__Dialister.s__Dialister_micraerophilus	0.707475	0.0330131
GOBP:Secretory granule localization	g__Dialister.s__Dialister_micraerophilus	0.707475	0.0330131
GOBP:Response to auditory stimulus	g__Dialister.s__Dialister_micraerophilus	0.707475	0.0330131
GOBP:Regulation of phospholipase activity	g__Dialister.s__Dialister_micraerophilus	0.707475	0.0330131
GOBP:Positive regulation of leukocyte apoptotic process	g__Dialister.s__Dialister_micraerophilus	0.707475	0.0330131
GOBP:Ovulation	g__Dialister.s__Dialister_micraerophilus	0.707475	0.0330131
GOBP:Chronic inflammatory response	g__Dialister.s__Dialister_micraerophilus	0.707475	0.0330131
GOBP:Viral protein processing	g__Dialister.s__Dialister_micraerophilus	0.707475	0.0330131
GOBP:Positive regulation of catecholamine secretion	g__Dialister.s__Dialister_micraerophilus	0.707475	0.0330131
GOBP:Regulation of vacuole organization	g__Dialister.s__Dialister_micraerophilus	0.707475	0.0330131
GOBP:Regulation of basement membrane organization	g__Dialister.s__Dialister_micraerophilus	0.707475	0.0330131
GOBP:Positive regulation of b cell differentiation	g__Dialister.s__Dialister_micraerophilus	0.707475	0.0330131
GOBP:Positive regulation of t cell migration	g__Dialister.s__Dialister_micraerophilus	0.707475	0.0330131
GOBP:Positive regulation of interleukin 2 production	g__Dialister.s__Dialister_micraerophilus	0.707475	0.0330131
GOBP:Leukocyte migration involved in inflammatory response	g__Dialister.s__Dialister_micraerophilus	0.707475	0.0330131
GOBP:Positive regulation of osteoblast differentiation	g__Dialister.s__Dialister_micraerophilus	0.707475	0.0330131
GOBP:Response to amyloid beta	g__Dialister.s__Dialister_micraerophilus	0.707475	0.0330131
GOBP:Metanephric glomerulus development	g__Dialister.s__Dialister_micraerophilus	0.707475	0.0330131
GOBP:Bone mineralization	g__Dialister.s__Dialister_micraerophilus	0.707475	0.0330131
GOBP:Sequestering of calcium ion	g__Dialister.s__Dialister_micraerophilus	0.707475	0.0330131
GOBP:Spontaneous synaptic transmission	c__Gammaproteobacteria.o__Aeromonadales	-0.707475	0.0330131
GOBP:Otic vesicle morphogenesis	c__Gammaproteobacteria.o__Aeromonadales	-0.707475	0.0330131
GOBP:Aspartate family amino acid catabolic process	c__Gammaproteobacteria.o__Aeromonadales	-0.707475	0.0330131
GOBP:Fatty acid beta oxidation	c__Gammaproteobacteria.o__Aeromonadales	-0.707475	0.0330131
GOBP:Sperm capacitation	c__Gammaproteobacteria.o__Aeromonadales	-0.707475	0.0330131
GOBP:Fatty acid catabolic process	c__Gammaproteobacteria.o__Aeromonadales	-0.707475	0.0330131
GOBP:Retina morphogenesis in camera type eye	c__Gammaproteobacteria.o__Aeromonadales	-0.707475	0.0330131
GOBP:Amino acid betaine metabolic process	c__Gammaproteobacteria.o__Aeromonadales	-0.707475	0.0330131
GOBP:Regulation of acrosome reaction	c__Gammaproteobacteria.o__Aeromonadales	-0.707475	0.0330131
GOBP:Monocarboxylic acid catabolic process	c__Gammaproteobacteria.o__Aeromonadales	-0.707475	0.0330131
GOBP:Positive regulation of peptidyl lysine acetylation	c__Gammaproteobacteria.o__Aeromonadales	-0.707475	0.0330131
GOBP:Regulation of fatty acid beta oxidation	c__Gammaproteobacteria.o__Aeromonadales	-0.707475	0.0330131
GOBP:Cellular monovalent inorganic anion homeostasis	c__Gammaproteobacteria.o__Aeromonadales	-0.707475	0.0330131
GOBP:Organic acid catabolic process	c__Gammaproteobacteria.o__Aeromonadales	-0.707475	0.0330131
GOBP:Cannabinoid signaling pathway	c__Gammaproteobacteria.o__Aeromonadales	-0.707475	0.0330131
GOBP:Regulation of fatty acid oxidation	c__Gammaproteobacteria.o__Aeromonadales	-0.707475	0.0330131
GOBP:Positive regulation of protein acetylation	c__Gammaproteobacteria.o__Aeromonadales	-0.707475	0.0330131
GOBP:Antibacterial humoral response	c__Gammaproteobacteria.o__Aeromonadales	-0.707475	0.0330131
GOBP:Lung secretory cell differentiation	c__Gammaproteobacteria.o__Aeromonadales	-0.707475	0.0330131
GOBP:Uronic acid metabolic process	c__Gammaproteobacteria.o__Aeromonadales	-0.707475	0.0330131
GOBP:Adenohypophysis development	c__Gammaproteobacteria.o__Aeromonadales	-0.707475	0.0330131
GOBP:Pancreas development	c__Gammaproteobacteria.o__Aeromonadales	-0.707475	0.0330131
GOBP:Potassium ion import across plasma membrane	c__Gammaproteobacteria.o__Aeromonadales	-0.707475	0.0330131
GOBP:Negative regulation of camp dependent protein kinase activity	c__Gammaproteobacteria.o__Aeromonadales	-0.707475	0.0330131
GOBP:Photoreceptor cell differentiation	c__Gammaproteobacteria.o__Aeromonadales	-0.707475	0.0330131
GOBP:Camera type eye photoreceptor cell differentiation	c__Gammaproteobacteria.o__Aeromonadales	-0.707475	0.0330131
GOBP:Fucosylation	c__Gammaproteobacteria.o__Aeromonadales	-0.707475	0.0330131
GOBP:Regulation of icosanoid secretion	c__Gammaproteobacteria.o__Aeromonadales	-0.707475	0.0330131
GOBP:Endocrine pancreas development	c__Gammaproteobacteria.o__Aeromonadales	-0.707475	0.0330131
GOBP:Glandular epithelial cell differentiation	c__Gammaproteobacteria.o__Aeromonadales	-0.707475	0.0330131
GOBP:Type b pancreatic cell differentiation	c__Gammaproteobacteria.o__Aeromonadales	-0.707475	0.0330131
GOBP:Small molecule catabolic process	c__Gammaproteobacteria.o__Aeromonadales	-0.707475	0.0330131
GOBP:Atrial cardiac muscle cell membrane repolarization	c__Gammaproteobacteria.o__Aeromonadales	-0.707475	0.0330131
GOBP:Limb bud formation	c__Gammaproteobacteria.o__Aeromonadales	-0.707475	0.0330131
GOBP:Diacylglycerol metabolic process	c__Gammaproteobacteria.o__Aeromonadales	-0.707475	0.0330131
GOBP:Positive regulation of fatty acid oxidation	c__Gammaproteobacteria.o__Aeromonadales	-0.707475	0.0330131
GOBP:Epithelial structure maintenance	c__Gammaproteobacteria.o__Aeromonadales	-0.707475	0.0330131
GOBP:Isoprenoid catabolic process	c__Gammaproteobacteria.o__Aeromonadales	-0.707475	0.0330131
GOBP:Eye photoreceptor cell differentiation	c__Gammaproteobacteria.o__Aeromonadales	-0.707475	0.0330131
GOBP:Maintenance of gastrointestinal epithelium	c__Gammaproteobacteria.o__Aeromonadales	-0.707475	0.0330131
GOBP:Arachidonic acid metabolic process	c__Gammaproteobacteria.o__Aeromonadales	-0.707475	0.0330131
GOBP:Cellular aldehyde metabolic process	c__Gammaproteobacteria.o__Aeromonadales	-0.707475	0.0330131
GOBP:Regulation of heart rate by cardiac conduction	c__Gammaproteobacteria.o__Aeromonadales	-0.707475	0.0330131
GOBP:Lipid modification	c__Gammaproteobacteria.o__Aeromonadales	-0.707475	0.0330131
GOBP:Enteroendocrine cell differentiation	c__Gammaproteobacteria.o__Aeromonadales	-0.707475	0.0330131
GOBP:Caveolin mediated endocytosis	c__Gammaproteobacteria.o__Aeromonadales	-0.707475	0.0330131
GOBP:Glial cell fate commitment	c__Gammaproteobacteria.o__Aeromonadales	-0.707475	0.0330131
GOBP:Olefinic compound metabolic process	c__Gammaproteobacteria.o__Aeromonadales	-0.707475	0.0330131
GOBP:Response to dietary excess	c__Gammaproteobacteria.o__Aeromonadales	-0.707475	0.0330131
GOBP:Cellular response to xenobiotic stimulus	c__Gammaproteobacteria.o__Aeromonadales	-0.707475	0.0330131
GOBP:Cellular lipid catabolic process	c__Gammaproteobacteria.o__Aeromonadales	-0.707475	0.0330131
GOBP:Sertoli cell differentiation	c__Gammaproteobacteria.o__Aeromonadales	-0.707475	0.0330131
GOBP:Primary alcohol metabolic process	c__Gammaproteobacteria.o__Aeromonadales	-0.707475	0.0330131
GOBP:Neurotransmitter receptor transport	c__Gammaproteobacteria.o__Aeromonadales	-0.707475	0.0330131
GOBP:Quinone metabolic process	c__Gammaproteobacteria.o__Aeromonadales	-0.707475	0.0330131
GOBP:Coenzyme a biosynthetic process	c__Gammaproteobacteria.o__Aeromonadales	-0.707475	0.0330131
GOBP:Positive regulation of cell cell adhesion mediated by cadherin	c__Gammaproteobacteria.o__Aeromonadales	-0.707475	0.0330131
GOBP:Atrioventricular canal development	c__Gammaproteobacteria.o__Aeromonadales	-0.707475	0.0330131
GOBP:Columnar cuboidal epithelial cell development	c__Gammaproteobacteria.o__Aeromonadales	-0.707475	0.0330131
GOBP:Response to iron ion	c__Gammaproteobacteria.o__Aeromonadales	-0.707475	0.0330131
GOBP:Fucose metabolic process	c__Gammaproteobacteria.o__Aeromonadales	-0.707475	0.0330131
GOBP:Regulation of hexokinase activity	c__Gammaproteobacteria.o__Aeromonadales	-0.707475	0.0330131
GOBP:Establishment of epithelial cell polarity	c__Gammaproteobacteria.o__Aeromonadales	-0.707475	0.0330131
GOBP:Pyrimidine nucleotide metabolic process	c__Gammaproteobacteria.o__Aeromonadales	-0.707475	0.0330131
GOBP:Alditol metabolic process	c__Gammaproteobacteria.o__Aeromonadales	-0.707475	0.0330131
GOBP:Regulation of prostaglandin secretion	c__Gammaproteobacteria.o__Aeromonadales	-0.707475	0.0330131
GOBP:Xenobiotic metabolic process	c__Gammaproteobacteria.o__Aeromonadales	-0.707475	0.0330131
GOBP:Progesterone metabolic process	c__Gammaproteobacteria.o__Aeromonadales	-0.707475	0.0330131
GOBP:Regulation of peptidyl lysine acetylation	c__Gammaproteobacteria.o__Aeromonadales	-0.707475	0.0330131
GOBP:Corticosteroid hormone secretion	c__Gammaproteobacteria.o__Aeromonadales	-0.707475	0.0330131
GOBP:Sodium ion import across plasma membrane	c__Gammaproteobacteria.o__Aeromonadales	-0.707475	0.0330131
GOBP:Ammonium ion metabolic process	c__Gammaproteobacteria.o__Aeromonadales	-0.707475	0.0330131
GOBP:Nodal signaling pathway	c__Gammaproteobacteria.o__Aeromonadales	-0.707475	0.0330131
GOBP:Icosanoid catabolic process	f__Porphyromonadaceae.g__Coprobacter	0.707475	0.0330131
GOBP:Fatty acid derivative catabolic process	f__Porphyromonadaceae.g__Coprobacter	0.707475	0.0330131
GOBP:Innate immune response in mucosa	g__Dialister.s__Dialister_micraerophilus	-0.707475	0.0330131
GOBP:Neurotransmitter receptor transport to plasma membrane	g__Dialister.s__Dialister_micraerophilus	-0.707475	0.0330131
GOBP:Thyroid hormone metabolic process	g__Dialister.s__Dialister_micraerophilus	-0.707475	0.0330131
GOBP:Ubiquinone metabolic process	g__Dialister.s__Dialister_micraerophilus	-0.707475	0.0330131
GOBP:Androgen biosynthetic process	g__Dialister.s__Dialister_micraerophilus	-0.707475	0.0330131
GOBP:Mitochondrial dna metabolic process	g__Dialister.s__Dialister_micraerophilus	-0.707475	0.0330131
GOBP:Monosaccharide catabolic process	g__Dialister.s__Dialister_micraerophilus	-0.707475	0.0330131
GOBP:Regulation of fatty acid transport	g__Dialister.s__Dialister_micraerophilus	-0.707475	0.0330131
GOBP:Xenobiotic catabolic process	g__Dialister.s__Dialister_micraerophilus	-0.707475	0.0330131
GOBP:Base excision repair ap site formation	g__Dialister.s__Dialister_micraerophilus	-0.707475	0.0330131
GOBP:Histone h4 k20 methylation	g__Dialister.s__Dialister_micraerophilus	-0.707475	0.0330131
GOBP:Negative regulation of epidermis development	g__Dialister.s__Dialister_micraerophilus	-0.707475	0.0330131
GOBP:Carnitine metabolic process	g__Dialister.s__Dialister_micraerophilus	-0.707475	0.0330131
GOBP:Mitochondrial cytochrome c oxidase assembly	g__Dialister.s__Dialister_micraerophilus	-0.707475	0.0330131
GOBP:Vitamin catabolic process	g__Dialister.s__Dialister_micraerophilus	-0.707475	0.0330131
GOBP:Respiratory chain complex iv assembly	g__Dialister.s__Dialister_micraerophilus	-0.707475	0.0330131
GOBP:Fat soluble vitamin catabolic process	g__Dialister.s__Dialister_micraerophilus	-0.707475	0.0330131
GOBP:Cellular component disassembly involved in execution phase of apoptosis	g__Dialister.s__Dialister_micraerophilus	-0.707475	0.0330131
GOBP:Histone h3 k9 demethylation	g__Dialister.s__Dialister_micraerophilus	-0.707475	0.0330131
GOBP:Icosanoid catabolic process	g__Dialister.s__Dialister_micraerophilus	-0.707475	0.0330131
GOBP:Mitochondrial dna replication	g__Dialister.s__Dialister_micraerophilus	-0.707475	0.0330131
GOBP:Cytochrome complex assembly	g__Dialister.s__Dialister_micraerophilus	-0.707475	0.0330131
GOBP:Cdp diacylglycerol metabolic process	g__Dialister.s__Dialister_micraerophilus	-0.707475	0.0330131
GOBP:Protein autoprocessing	g__Dialister.s__Dialister_micraerophilus	-0.707475	0.0330131
GOBP:Fatty acid derivative catabolic process	g__Dialister.s__Dialister_micraerophilus	-0.707475	0.0330131
GOMF:Omega peptidase activity	g__Bifidobacterium.s__Bifidobacterium_longum	0.705015	0.0339046
GOBP:Lipid oxidation	g__Bifidobacterium.s__Bifidobacterium_longum	0.705015	0.0339046
GOBP:Thyroid gland development	g__Bifidobacterium.s__Bifidobacterium_longum	0.705015	0.0339046
GOBP:Regulation of phospholipid transport	g__Bifidobacterium.s__Bifidobacterium_longum	0.705015	0.0339046
GOBP:Regulation of cellular response to heat	g__Bifidobacterium.s__Bifidobacterium_longum	-0.705015	0.0339046
GOBP:Purine nucleoside biosynthetic process	g__Bifidobacterium.s__Bifidobacterium_longum	-0.705015	0.0339046
KEGG:Pentose and glucuronate interconversions	f__Erysipelotrichaceae.g__Faecalitalea	-0.703005	0.0346443
GOMF:Toxic substance binding	f__Erysipelotrichaceae.g__Faecalitalea	-0.703005	0.0346443
GOMF:Ligand gated sodium channel activity	f__Erysipelotrichaceae.g__Faecalitalea	-0.703005	0.0346443
GOMF:Omega peptidase activity	f__Erysipelotrichaceae.g__Faecalitalea	-0.703005	0.0346443
GOBP:Calcium ion regulated exocytosis of neurotransmitter	f__Erysipelotrichaceae.g__Faecalitalea	-0.703005	0.0346443
GOBP:Glucocorticoid metabolic process	f__Erysipelotrichaceae.g__Faecalitalea	-0.703005	0.0346443
GOBP:C21 steroid hormone metabolic process	f__Erysipelotrichaceae.g__Faecalitalea	-0.703005	0.0346443
GOBP:Regulation of camp dependent protein kinase activity	f__Erysipelotrichaceae.g__Faecalitalea	-0.703005	0.0346443
GOBP:Regulation of phospholipid transport	f__Erysipelotrichaceae.g__Faecalitalea	-0.703005	0.0346443
GOBP:Anion homeostasis	f__Erysipelotrichaceae.g__Faecalitalea	-0.703005	0.0346443
GOMF:Annealing activity	f__Erysipelotrichaceae.g__Faecalitalea	0.703005	0.0346443
GOBP:Eyelid development in camera type eye	f__Erysipelotrichaceae.g__Faecalitalea	0.703005	0.0346443
GOBP:High density lipoprotein particle clearance	f__Erysipelotrichaceae.g__Faecalitalea	0.703005	0.0346443
GOBP:Establishment of mitochondrion localization	f__Erysipelotrichaceae.g__Faecalitalea	0.703005	0.0346443
GOMF:Proteasome binding	g__Bifidobacterium.s__Bifidobacterium_longum	-0.696311	0.0371834
GOMF:Glucuronosyltransferase activity	g__Bifidobacterium.s__Bifidobacterium_longum	0.696311	0.0371834
GOBP:Calcium ion regulated exocytosis	g__Bifidobacterium.s__Bifidobacterium_longum	0.696311	0.0371834
GOBP:Negative regulation of fatty acid oxidation	g__Bifidobacterium.s__Bifidobacterium_longum	0.696311	0.0371834
GOBP:Regulation of fatty acid oxidation	g__Bifidobacterium.s__Bifidobacterium_longum	0.696311	0.0371834
GOBP:Positive regulation of acrosome reaction	g__Bifidobacterium.s__Bifidobacterium_longum	0.696311	0.0371834
GOBP:Pancreas development	g__Bifidobacterium.s__Bifidobacterium_longum	0.696311	0.0371834
GOBP:Cellular response to increased oxygen levels	f__Erysipelotrichaceae.g__Faecalitalea	0.693103	0.0384415
GOBP:Post embryonic animal organ development	f__Erysipelotrichaceae.g__Faecalitalea	0.693103	0.0384415
GOBP:Vitamin biosynthetic process	g__Bifidobacterium.s__Bifidobacterium_longum	-0.687607	0.0406608
GOMF:Lipid transfer activity	c__Actinobacteria.o__Actinomycetales	0.683333	0.0424423
GOBP:Intermembrane lipid transfer	c__Actinobacteria.o__Actinomycetales	0.683333	0.0424423
GOMF:Poly purine tract binding	f__Erysipelotrichaceae.g__Faecalitalea	0.683202	0.0424979
GOMF:Poly a binding	f__Erysipelotrichaceae.g__Faecalitalea	0.683202	0.0424979
GOMF:Single stranded rna binding	f__Erysipelotrichaceae.g__Faecalitalea	0.683202	0.0424979
GOBP:Glycine transport	f__Erysipelotrichaceae.g__Faecalitalea	0.683202	0.0424979
GOBP:Cellular response to gonadotropin stimulus	f__Erysipelotrichaceae.g__Faecalitalea	0.683202	0.0424979
GOBP:Maternal placenta development	f__Erysipelotrichaceae.g__Faecalitalea	0.683202	0.0424979
GOBP:Regulation of receptor internalization	f__Erysipelotrichaceae.g__Faecalitalea	0.683202	0.0424979
GOBP:Axonal transport	f__Erysipelotrichaceae.g__Faecalitalea	0.683202	0.0424979
KEGG:Fatty acid metabolism	f__Erysipelotrichaceae.g__Faecalitalea	-0.683202	0.0424979
KEGG:Arachidonic acid metabolism	f__Erysipelotrichaceae.g__Faecalitalea	-0.683202	0.0424979
GOMF:Hydrolase activity acting on ether bonds	f__Erysipelotrichaceae.g__Faecalitalea	-0.683202	0.0424979
GOMF:Catalytic activity acting on a glycoprotein	f__Erysipelotrichaceae.g__Faecalitalea	-0.683202	0.0424979
GOMF:Fatty acid derivative binding	f__Erysipelotrichaceae.g__Faecalitalea	-0.683202	0.0424979
GOMF:Intramolecular oxidoreductase activity transposing c c bonds	f__Erysipelotrichaceae.g__Faecalitalea	-0.683202	0.0424979
GOBP:Regulation of calcium ion dependent exocytosis	f__Erysipelotrichaceae.g__Faecalitalea	-0.683202	0.0424979
GOBP:Regulation of fatty acid oxidation	f__Erysipelotrichaceae.g__Faecalitalea	-0.683202	0.0424979
GOBP:Positive regulation of acrosome reaction	f__Erysipelotrichaceae.g__Faecalitalea	-0.683202	0.0424979
GOBP:Lung secretory cell differentiation	f__Erysipelotrichaceae.g__Faecalitalea	-0.683202	0.0424979
GOBP:Smad protein complex assembly	f__Erysipelotrichaceae.g__Faecalitalea	-0.683202	0.0424979
GOBP:Adenohypophysis development	f__Erysipelotrichaceae.g__Faecalitalea	-0.683202	0.0424979
GOBP:Potassium ion import across plasma membrane	f__Erysipelotrichaceae.g__Faecalitalea	-0.683202	0.0424979
GOBP:Limb bud formation	f__Erysipelotrichaceae.g__Faecalitalea	-0.683202	0.0424979
GOBP:Maintenance of gastrointestinal epithelium	f__Erysipelotrichaceae.g__Faecalitalea	-0.683202	0.0424979
GOBP:Regulation of heart rate by cardiac conduction	f__Erysipelotrichaceae.g__Faecalitalea	-0.683202	0.0424979
GOBP:Lipid modification	f__Erysipelotrichaceae.g__Faecalitalea	-0.683202	0.0424979
GOBP:Olefinic compound metabolic process	f__Erysipelotrichaceae.g__Faecalitalea	-0.683202	0.0424979
GOBP:Coenzyme a biosynthetic process	f__Erysipelotrichaceae.g__Faecalitalea	-0.683202	0.0424979
GOBP:Corticosteroid hormone secretion	f__Erysipelotrichaceae.g__Faecalitalea	-0.683202	0.0424979
GOBP:Sodium ion import across plasma membrane	f__Erysipelotrichaceae.g__Faecalitalea	-0.683202	0.0424979
GOBP:Retina morphogenesis in camera type eye	g__Bifidobacterium.s__Bifidobacterium_longum	0.678903	0.0443414
GOBP:Response to dietary excess	g__Bifidobacterium.s__Bifidobacterium_longum	0.678903	0.0443414
GOMF:Carboxypeptidase activity	f__Erysipelotrichaceae.g__Faecalitalea	0.6733	0.0468199
GOBP:Regulation of atpase coupled calcium transmembrane transporter activity	f__Erysipelotrichaceae.g__Faecalitalea	0.6733	0.0468199
GOBP:Regulation of complement dependent cytotoxicity	f__Erysipelotrichaceae.g__Faecalitalea	0.6733	0.0468199
GOBP:Maternal process involved in female pregnancy	f__Erysipelotrichaceae.g__Faecalitalea	0.6733	0.0468199
GOBP:Negative regulation of ryanodine sensitive calcium release channel activity	f__Erysipelotrichaceae.g__Faecalitalea	0.6733	0.0468199
GOBP:Regulation of stem cell division	f__Erysipelotrichaceae.g__Faecalitalea	0.6733	0.0468199
GOBP:Stem cell division	f__Erysipelotrichaceae.g__Faecalitalea	0.6733	0.0468199
GOBP:Complement dependent cytotoxicity	f__Erysipelotrichaceae.g__Faecalitalea	0.6733	0.0468199
GOBP:Response to estrogen	f__Erysipelotrichaceae.g__Faecalitalea	0.6733	0.0468199
GOBP:Regulation of cardiac muscle contraction by calcium ion signaling	f__Erysipelotrichaceae.g__Faecalitalea	0.6733	0.0468199
GOBP:Retina vasculature development in camera type eye	f__Erysipelotrichaceae.g__Faecalitalea	0.6733	0.0468199
GOBP:Regulation of ryanodine sensitive calcium release channel activity	f__Erysipelotrichaceae.g__Faecalitalea	0.6733	0.0468199
GOBP:Innervation	f__Erysipelotrichaceae.g__Faecalitalea	0.6733	0.0468199
GOBP:Positive regulation of b cell differentiation	f__Erysipelotrichaceae.g__Faecalitalea	0.6733	0.0468199
GOBP:Positive regulation of osteoblast differentiation	f__Erysipelotrichaceae.g__Faecalitalea	0.6733	0.0468199
GOMF:Dna n glycosylase activity	f__Erysipelotrichaceae.g__Faecalitalea	-0.6733	0.0468199
GOBP:Thyroid hormone metabolic process	f__Erysipelotrichaceae.g__Faecalitalea	-0.6733	0.0468199
GOBP:Mitochondrial dna metabolic process	f__Erysipelotrichaceae.g__Faecalitalea	-0.6733	0.0468199
GOBP:Monosaccharide catabolic process	f__Erysipelotrichaceae.g__Faecalitalea	-0.6733	0.0468199
GOBP:Regulation of fatty acid transport	f__Erysipelotrichaceae.g__Faecalitalea	-0.6733	0.0468199
GOBP:Histone h4 k20 methylation	f__Erysipelotrichaceae.g__Faecalitalea	-0.6733	0.0468199
GOBP:Negative regulation of epidermis development	f__Erysipelotrichaceae.g__Faecalitalea	-0.6733	0.0468199
GOBP:Mitochondrial dna replication	f__Erysipelotrichaceae.g__Faecalitalea	-0.6733	0.0468199
GOMF:Calcium dependent cysteine type endopeptidase activity	f__Ruminococcaceae.g__Butyricicoccus	0.666667	0.0498672
Footnote: Bacteria: Biological functions: enriched differential GOBP items, GOMF items and KEGG pathways between KRAS mutant and KRAS wild-type CRC group;KRAS mutation-associated gut microbiota; r value: Spearman correlation coefficient; P-value<0.05 indicates a statistically significant difference.
